# Supplementary material for: Rumen Microbial Metabolic Responses of Dairy Cows to the Honeycomb Flavonoids Supplement Under Heat-Stress Conditions
Source: Front Vet Sci. 2022 Mar 15;9:845911. doi: 10.3389/fvets.2022.845911 (PMC8964602; doi:10.3389/fvets.2022.845911)
Supplement: Supplementary Table 1 — Taxonomy results of ruminal bacteria community. [file Table_1.XLSX]

## Sheet: Sheet1
#ID	name	HF1	HF2	HF3	HF4	HF5	HF6	CON1	CON2	CON3	CON4	CON5	CON6	HS1	HS2	HS3	HS4	HS5	HS6	KEGG_annotation	Other_name(Kegg_name)	KEGG_pathway_annotation	Lipidmaps_ID	COMMON_NAME	SYSTEMATIC_NAME	SYNONYMS	CATEGORY(lipidmaps)	MAIN_CLASS(lipidmaps)	SUB_CLASS(lipidmaps)	HMDB_ID	tax_Kingdom(HMDB)	tax_SuperClass(HMDB)	HMDB_taxonomy	tax_SubClass(HMDB)	tax_DirectParent(HMDB)	Source(HMDB)
neg_835	RU-0211	0	0	0	0	0	4.14943e-06	0.00051993	0.000547065	0	0	1.71569e-05	0	0	0	0	0	0	0	C13707	RU-0211; Lubiprostone	--	--	--	--	--	--	--	--	HMDB0015180	Organic compounds	Lipids and lipid-like molecules	Fatty Acyls	Eicosanoids	Prostaglandins and related compounds	Food
neg_792	Pyridoxine 5'-phosphate	6.43856e-07	3.77904e-07	3.9576e-07	3.80828e-07	1.93352e-07	1.77857e-06	0.000268089	7.01598e-05	4.11008e-06	3.73183e-06	1.36171e-05	1.84655e-06	9.00741e-06	8.87268e-05	0.000110029	7.59223e-05	1.87342e-05	8.79836e-05	C00627	Pyridoxine phosphate; Pyridoxine 5-phosphate; Pyridoxine 5'-phosphate; Pyridoxol 5'-phosphate	Vitamin B6 metabolism(ko00750);;Metabolic pathways(ko01100)	--	--	--	--	--	--	--	HMDB0001319	Organic compounds	Organoheterocyclic compounds	Pyridines and derivatives	Pyridoxines	Pyridoxine-5'-phosphates	Endogenous
neg_629	Acetyl adenylate	2.53394e-08	0	0	0	0	3.38249e-06	0.000139328	0.00015913	0	0	7.85728e-06	0	0	7.99739e-06	0	9.74557e-06	0	0	C05993	Acetyl adenylate; 5'-Acetylphosphoadenosine	Purine metabolism(ko00230);;Pyruvate metabolism(ko00620)	--	--	--	--	--	--	--	HMDB0006880	Organic compounds	Nucleosides, nucleotides, and analogues	Purine nucleotides	Purine ribonucleotides	5'-acylphosphoadenosines	Endogenous
neg_511	UDP-Glucuronic acid	0	0	0	0	0	1.60373e-06	1.25193e-05	0.000101252	0	0	4.27766e-06	0	6.25402e-06	6.34229e-06	5.723e-06	0.000241703	0	0	--	--	--	--	--	--	--	--	--	--	HMDB0000935	Organic compounds	Nucleosides, nucleotides, and analogues	Pyrimidine nucleotides	Pyrimidine nucleotide sugars	Pyrimidine nucleotide sugars	Endogenous;Food;Biological
neg_656	N-acetyl-D-methionine	0	3.95524e-07	0	0	0	0	2.10556e-05	2.292e-07	0	0	4.02246e-06	0	1.11549e-06	1.94667e-06	2.05447e-06	2.07804e-06	4.89317e-06	1.22963e-06	--	--	--	--	--	--	--	--	--	--	--	--	--	--	--	--	--
neg_559	2-Octaprenyl-3-methyl-6-methoxy-1,4-benzoquinol	1.23605e-06	1.33989e-06	6.80527e-07	7.69591e-07	4.87915e-07	1.50123e-06	4.22457e-07	4.28619e-07	8.13646e-07	5.38618e-07	4.75325e-07	0.000351653	0	6.80372e-06	0	0	0	5.32991e-07	--	--	--	--	--	--	--	--	--	--	--	--	--	--	--	--	--
neg_838	13,14-dihydro-15-keto-PGF2alpha	1.11816e-06	0	7.88305e-07	0	0	4.41937e-06	0.000201916	6.45466e-05	9.49377e-07	3.63804e-07	0	1.70995e-06	1.61321e-05	1.65705e-05	1.38644e-05	0.000257095	8.65881e-06	1.98695e-06	--	--	--	LMFA03010027	13,14-dihydro-15-keto-PGF2alpha	9S,11S-dihydroxy-15-oxo-5Z-prostenoic acid	13,14-dihydro-15-keto-Prostaglandin F2alpha	Fatty Acyls [FA]	Eicosanoids [FA03]	Prostaglandins [FA0301]	HMDB0004685	Organic compounds	Lipids and lipid-like molecules	Fatty Acyls	Eicosanoids	Prostaglandins and related compounds	Endogenous;Food;Biological
neg_761	urea-1-carboxylic acid	0	0	0	0	0	9.79027e-06	0.000112826	0.000158691	8.89414e-07	0	2.23366e-05	1.60157e-05	8.20493e-07	2.38087e-05	8.21056e-09	4.70563e-09	0	0	--	--	--	--	--	--	--	--	--	--	--	--	--	--	--	--	--
neg_992	5-Nitro-2-furaldehyde semicarbazone	0	0	0	0	0	3.70415e-06	4.01241e-05	5.96427e-05	0	0	9.93905e-06	5.71555e-06	8.74073e-07	0	2.94689e-05	1.44453e-06	6.94471e-07	2.57436e-07	C08042	Nitrofurazone; 5-Nitro-2-furaldehyde semicarbazone	--	--	--	--	--	--	--	--	--	--	--	--	--	--	--
neg_796	Thiophene	0	0	0	0	0	8.88715e-07	1.50793e-05	1.004e-05	0	0	2.22408e-06	0	0	2.71327e-05	0.000101271	1.32637e-05	3.77031e-06	5.25792e-06	--	--	--	--	--	--	--	--	--	--	HMDB0029718	Organic compounds	Organoheterocyclic compounds	Heteroaromatic compounds	_	Heteroaromatic compounds	Endogenous;Food
neg_759	Cytidine monophosphate	0	0	0	0	0	1.2206e-06	2.38311e-05	4.28865e-06	0	0	2.35563e-06	3.38076e-06	0	5.35226e-06	2.05609e-05	1.54728e-06	5.69526e-06	4.44986e-05	--	--	--	--	--	--	--	--	--	--	HMDB0000095	Organic compounds	Nucleosides, nucleotides, and analogues	Pyrimidine nucleotides	Pyrimidine ribonucleotides	Pyrimidine ribonucleoside monophosphates	Endogenous;Food;Biological
neg_259	sinefungin	0	0	0	0	1.72399e-06	7.74819e-07	5.3765e-06	5.84291e-05	0	0	0	0	0	6.15889e-06	4.29406e-06	1.6861e-05	0	0	--	--	--	--	--	--	--	--	--	--	--	--	--	--	--	--	--
neg_750	D-Cysteine	0	1.0527e-06	1.44959e-06	0	0	2.73174e-05	0.000294114	0.000276473	8.29338e-06	4.55081e-06	6.45109e-05	2.30846e-05	9.28994e-07	1.73141e-05	5.46127e-06	4.7015e-07	0	0	C00793	D-Cysteine; D-Amino-3-mercaptopropionic acid	Cysteine and methionine metabolism(ko00270)	--	--	--	--	--	--	--	HMDB0003417	Organic compounds	Organic acids and derivatives	Carboxylic acids and derivatives	Amino acids, peptides, and analogues	Cysteine and derivatives	Endogenous;Food;Biological
neg_548	DIMBOA-Glc	4.24856e-07	0	0	0	0	7.09305e-06	7.67199e-05	8.34121e-05	0	0	4.83477e-06	3.24308e-06	1.0763e-05	1.22105e-05	4.35271e-05	1.8832e-05	4.57616e-05	7.24204e-05	--	--	--	--	--	--	--	--	--	--	HMDB0029710	Organic compounds	Organic oxygen compounds	Organooxygen compounds	Carbohydrates and carbohydrate conjugates	O-glycosyl compounds	Endogenous;Food;Biological
neg_870	Salicyluric acid	0	0	4.49873e-08	0	5.34252e-10	6.99477e-06	7.574e-05	4.97748e-05	4.02426e-07	0	2.08885e-05	7.89741e-06	0	9.57054e-06	6.39466e-07	2.03685e-06	0	1.3109e-06	C07588	Salicyluric acid; Salicylurate; N-(2-Hydroxybenzoyl)-glycine	--	--	--	--	--	--	--	--	HMDB0000840	Organic compounds	Benzenoids	Benzene and substituted derivatives	Benzoic acids and derivatives	Hippuric acids	Endogenous;Food;Biological
neg_669	8-hydroxyquinoline-5-sulfonic acid	0	0	0	0	0	3.22567e-06	2.67345e-05	3.45606e-05	0	0	6.96567e-06	2.14801e-06	5.4463e-06	1.20092e-05	1.39563e-05	8.9857e-06	1.42706e-05	2.32567e-05	--	--	--	--	--	--	--	--	--	--	--	--	--	--	--	--	--
neg_627	D-Mannonate	0	0	0	0	0	1.14084e-05	3.49818e-05	0.000172637	0	0	1.72322e-05	6.45508e-06	8.07755e-08	8.39153e-06	8.20564e-06	3.98552e-07	7.53131e-06	6.71844e-06	C00514	D-Mannonate	Pentose and glucuronate interconversions(ko00040);;Metabolic pathways(ko01100)	--	--	--	--	--	--	--	--	--	--	--	--	--	--
neg_1078	Celastrol	9.90838e-07	7.45303e-07	2.74682e-06	8.18398e-07	0	4.43016e-05	0.000439702	0.00040084	1.08416e-05	7.68032e-07	7.01701e-05	3.71215e-05	9.92941e-06	1.38436e-05	3.555e-05	0.00017467	0.000121552	0.0001899	--	--	--	--	--	--	--	--	--	--	HMDB0002385	Organic compounds	Lipids and lipid-like molecules	Prenol lipids	Triterpenoids	Triterpenoids	Endogenous;Food;Biological
neg_666	D-Galacturonate	0	0	2.27647e-06	0	0	0.000130224	0.000948664	0.00114812	2.29531e-05	6.98869e-06	0.000168108	0.000102028	0.000297511	0.000685583	0.000725579	0.00112436	0.00344135	0.00306253	C00333	D-Galacturonate; D-Galacturonic acid	Pentose and glucuronate interconversions(ko00040);;Ascorbate and aldarate metabolism(ko00053);;Amino sugar and nucleotide sugar metabolism(ko00520);;Metabolic pathways(ko01100);;ABC transporters(ko02010)	--	--	--	--	--	--	--	HMDB0003363	Organic compounds	Organic oxygen compounds	Organooxygen compounds	Carbohydrates and carbohydrate conjugates	Glucuronic acid derivatives	Endogenous;Food;Biological
neg_914	L-phenylalanyl-L-proline	1.07305e-05	1.74274e-05	3.28509e-05	2.73781e-05	2.49656e-05	0.000216458	0.00186121	0.00278408	9.06452e-05	3.75477e-05	0.000595953	0.000349923	1.44216e-06	1.12092e-05	1.51561e-05	3.96742e-06	9.01672e-06	3.04839e-05	--	--	--	--	--	--	--	--	--	--	--	--	--	--	--	--	--
neg_316	Acetovanillone	0	5.62612e-06	0	0	0	6.76711e-07	5.60002e-05	1.20693e-05	0	0	2.87372e-05	1.16575e-05	0	7.69792e-06	5.37447e-07	2.91604e-06	0	2.85831e-06	C11380	Apocynin; Acetovanillone	--	--	--	--	--	--	--	--	--	--	--	--	--	--	--
neg_754	7,8-Dihydro-7-hydroxy-8-S-glutathionyl-benzo[a]pyrene	0	0	7.07181e-07	0	0	3.54748e-06	0	4.81617e-05	0	0	5.68128e-06	1.89707e-05	3.44037e-06	2.69621e-06	1.48567e-05	1.24955e-05	6.53562e-06	6.61813e-06	C14856	7,8-Dihydro-7-hydroxy-8-S-glutathionyl-benzo[a]pyrene	--	--	--	--	--	--	--	--	--	--	--	--	--	--	--
neg_1108	3-Nitrotyrosine	1.53423e-06	2.26444e-07	1.93736e-06	2.64183e-07	1.3118e-06	5.73922e-05	0.000483419	0.000424375	1.17831e-05	1.32451e-06	9.55719e-05	5.32247e-05	8.31978e-05	0.000186901	7.687e-05	3.42295e-05	0.000178358	7.48487e-05	--	--	--	--	--	--	--	--	--	--	HMDB0001904	Organic compounds	Organic acids and derivatives	Carboxylic acids and derivatives	Amino acids, peptides, and analogues	Tyrosine and derivatives	Endogenous
neg_397	benzyl alcohol	1.14717e-06	2.54225e-06	3.72513e-06	4.48202e-06	2.99371e-06	3.61389e-05	0.000123045	0.000629725	7.45776e-06	1.94649e-06	5.64599e-05	2.17292e-05	8.8532e-05	4.24348e-05	0.000170728	0.000631311	7.91029e-05	0.000136843	C00556	Benzyl alcohol; alpha-Hydroxytoluene; Benzenemethanol; Phenylmethanol; Phenylcarbinol; Hydroxymethylbenzene	Toluene degradation(ko00623);;Microbial metabolism in diverse environments(ko01120);;Degradation of aromatic compounds(ko01220)	--	--	--	--	--	--	--	HMDB0003119	Organic compounds	Benzenoids	Benzene and substituted derivatives	Benzyl alcohols	Benzyl alcohols	Food;Biological
neg_315	L-Xylo-hexulonolactone	3.55844e-08	0	0	0	0	4.50375e-06	4.95327e-05	2.31206e-05	0	0	1.81404e-06	0	0	0	9.58871e-06	5.55483e-07	7.13688e-05	6.40952e-05	--	--	--	--	--	--	--	--	--	--	--	--	--	--	--	--	--
neg_3	Indoxyl sulfate potassium salt	2.26388e-06	1.66904e-06	0.000100906	3.39864e-06	6.84355e-07	0.00306062	0.0197328	0.020728	0.000912418	0.000329791	0.00473616	0.00359572	0	1.42779e-05	1.50439e-05	6.40293e-07	1.4157e-05	3.72933e-05	--	--	--	--	--	--	--	--	--	--	--	--	--	--	--	--	--
neg_1127	Indoxyl sulfate	0	0	0	0	0	2.67955e-05	0.000194337	0.000141664	4.1669e-06	0	5.61869e-05	1.98691e-05	4.95687e-05	0.000174965	0.000274706	0.000102944	0.00011524	0.000477568	--	--	--	--	--	--	--	--	--	--	HMDB0000682	Organic compounds	Organic acids and derivatives	Organic sulfuric acids and derivatives	Arylsulfates	Arylsulfates	Endogenous;Biological
neg_780	stearic acid	1.78256e-05	6.05927e-05	3.3543e-07	1.29757e-05	6.25402e-06	5.723e-06	0.000241703	0	9.48181e-06	1.19902e-05	0.000504006	0.000817	0.000497462	0.000315985	0.000707576	0.00215103	0.00190853	0.00266568	C01530	Octadecanoic acid; Stearate; Stearic acid	Fatty acid biosynthesis(ko00061);;Biosynthesis of unsaturated fatty acids(ko01040)	LMFA01010018	Stearic acid	octadecanoic acid	Cetylacetic acid; Stearate; n-Octadecanoic acid; Octadecanoate; C18:0; Lactaric acid; Talgic acid; Bassinic acid; Stearophanic acid	Fatty Acyls [FA]	Fatty Acids and Conjugates [FA01]	Straight chain fatty acids [FA0101]	HMDB0000827	Organic compounds	Lipids and lipid-like molecules	Fatty Acyls	Fatty acids and conjugates	Long-chain fatty acids	Endogenous;Food;Synthetic;Biological
neg_691	2-Dehydro-D-gluconate	0	0	3.89171e-06	1.1184e-08	3.3797e-08	0.00032174	0.00105518	0.00315381	4.8941e-05	1.91383e-05	0.000369209	0.000242465	9.78143e-05	2.09751e-05	3.44246e-05	7.96428e-05	6.05834e-05	4.66072e-05	C06473	2-Keto-D-gluconic acid; 2-Dehydro-D-gluconate; 2-Dehydro-D-gluconic acid; alpha-D-arabino-2-Hexulosonic acid	Pentose phosphate pathway(ko00030);;Metabolic pathways(ko01100);;Microbial metabolism in diverse environments(ko01120)	--	--	--	--	--	--	--	HMDB0011732	Organic compounds	Organic oxygen compounds	Organooxygen compounds	Carbohydrates and carbohydrate conjugates	Sugar acids and derivatives	Endogenous
neg_107	(R)-Pantoate	0	6.31982e-07	1.16192e-05	3.19963e-06	2.82288e-06	7.35452e-05	0.000480476	0.000691033	1.89597e-05	3.66434e-06	0.000111893	6.07814e-05	1.00658e-05	7.96011e-05	0.00014682	2.29785e-05	2.20044e-05	2.82358e-05	C00522	(R)-Pantoate; Pantoate; Pantoic acid	Pantothenate and CoA biosynthesis(ko00770);;Metabolic pathways(ko01100);;Biosynthesis of secondary metabolites(ko01110)	--	--	--	--	--	--	--	--	--	--	--	--	--	--
neg_830	Scopolamine	0	0	1.0273e-07	0	0	1.13467e-05	4.97119e-05	8.95325e-05	6.70438e-07	1.7286e-08	1.56287e-05	1.05529e-05	3.58873e-05	0.000118933	8.34876e-05	1.79891e-05	8.06483e-05	0.000129885	C01851	Scopolamine; (-)-Hyoscine	Metabolic pathways(ko01100);;Biosynthesis of secondary metabolites(ko01110)	--	--	--	--	--	--	--	HMDB0003573	Organic compounds	Organic acids and derivatives	Hydroxy acids and derivatives	Beta hydroxy acids and derivatives	Beta hydroxy acids and derivatives	Biological
neg_295	N-Acetyl-D-phenylalanine	0	0	0	0	0	2.80864e-05	0.000130201	0.000201764	3.53996e-06	0	3.87069e-05	1.88394e-05	0.000519666	0.000485708	0.000343274	4.90436e-05	0.0005067	0.000320128	C05620	N-Acetyl-D-phenylalanine	Phenylalanine metabolism(ko00360)	--	--	--	--	--	--	--	--	--	--	--	--	--	--
neg_910	Thromboxane B2	2.50895e-06	9.42929e-07	5.47602e-06	7.60432e-07	3.43104e-07	0.000147221	0.00118711	0.000708674	4.649e-05	1.17175e-05	0.000130064	9.55007e-05	1.43401e-05	1.02924e-05	6.50304e-06	1.87826e-05	2.94033e-05	8.67191e-06	C05963	Thromboxane B2; TXB2	Arachidonic acid metabolism(ko00590);;Metabolic pathways(ko01100)	LMFA03030002	TXB2	9S,11,15S-trihydroxy-thromboxa-5Z,13E-dien-1-oic acid	Thromboxane B2	Fatty Acyls [FA]	Eicosanoids [FA03]	Thromboxanes [FA0303]	HMDB0003252	Organic compounds	Lipids and lipid-like molecules	Fatty Acyls	Eicosanoids	Thromboxanes	Endogenous;Food;Biological
neg_151	3-Dehydro-L-gulonate 6-phosphate	5.59045e-07	8.57038e-07	0	0	0	7.96752e-05	0.000432764	0.00052157	8.58406e-06	9.82309e-07	9.5052e-05	4.57771e-05	5.0367e-06	1.23103e-05	7.02761e-06	1.74878e-06	9.45673e-06	7.19518e-06	C14899	3-Dehydro-L-gulonate 6-phosphate	Pentose and glucuronate interconversions(ko00040);;Ascorbate and aldarate metabolism(ko00053);;Metabolic pathways(ko01100);;Microbial metabolism in diverse environments(ko01120)	--	--	--	--	--	--	--	--	--	--	--	--	--	--
neg_199	L-Glutamine	0	4.6855e-08	9.5437e-08	0	2.46509e-08	1.66704e-06	4.51818e-06	1.83868e-05	2.42829e-07	3.48982e-08	1.35692e-06	4.38509e-07	0.000157595	5.55793e-05	0.00070555	0.00152723	0.000160479	0.000485743	C00064	L-Glutamine; L-2-Aminoglutaramic acid	Arginine biosynthesis(ko00220);;Purine metabolism(ko00230);;Pyrimidine metabolism(ko00240);;Alanine, aspartate and glutamate metabolism(ko00250);;D-Glutamine and D-glutamate metabolism(ko00471);;Glyoxylate and dicarboxylate metabolism(ko00630);;Nitrogen metabolism(ko00910);;Aminoacyl-tRNA biosynthesis(ko00970);;Metabolic pathways(ko01100);;Microbial metabolism in diverse environments(ko01120);;Bi…	--	--	--	--	--	--	--	HMDB0000641	Organic compounds	Organic acids and derivatives	Carboxylic acids and derivatives	Amino acids, peptides, and analogues	L-alpha-amino acids	Endogenous;Food;Synthetic;Biological
neg_90	4-Ethylphenol	0	0	0	0	0	1.1338e-05	6.71312e-05	6.57642e-05	3.46515e-07	0	1.04676e-05	5.37446e-06	1.96974e-06	0	1.12705e-05	4.54058e-06	9.23289e-06	1.91944e-05	C13637	4-Ethylphenol; p-Ethylphenol	Bisphenol degradation(ko00363);;Microbial metabolism in diverse environments(ko01120)	--	--	--	--	--	--	--	HMDB0029306	Organic compounds	Benzenoids	Phenols	1-hydroxy-2-unsubstituted benzenoids	1-hydroxy-2-unsubstituted benzenoids	Endogenous;Food;Biological
neg_843	3-O-Mycarosylerythronolide B	0	3.13613e-08	3.26055e-07	0	0	3.37542e-05	9.08727e-05	0.000258217	2.99218e-06	0	3.69233e-05	2.87759e-05	4.78121e-05	3.58678e-05	2.93297e-05	1.18347e-05	0.000102856	2.51162e-05	--	--	--	--	--	--	--	--	--	--	--	--	--	--	--	--	--
neg_714	Aminoacetone	0	0	0	0	0	5.31375e-06	2.2071e-05	3.06035e-05	8.98201e-07	0	5.67552e-06	4.94709e-06	0	1.22623e-05	0	0	0	0	C01888	Aminoacetone; 1-Amino-2-propanone	Glycine, serine and threonine metabolism(ko00260)	--	--	--	--	--	--	--	HMDB0002134	Organic compounds	Organic oxygen compounds	Organooxygen compounds	Carbonyl compounds	Alpha-amino ketones	Endogenous;Food;Biological
neg_510	tryptophol	0	0	0	0	0	2.50341e-05	0.000112825	0.000139842	2.21345e-06	0	2.99629e-05	1.69408e-05	0	1.32554e-07	1.13438e-05	0	0	0	C00955	Indole-3-ethanol; Tryptophol	Tryptophan metabolism(ko00380)	--	--	--	--	--	--	--	HMDB0003447	Organic compounds	Organoheterocyclic compounds	Indoles and derivatives	Indoles	3-alkylindoles	Endogenous;Food;Biological
neg_971	Arginyl-Threonine	2.7808e-07	2.45488e-07	4.33038e-07	0	0	1.08868e-05	4.43649e-05	7.07135e-05	9.18332e-09	0	1.39754e-05	1.07929e-05	9.484e-07	1.80161e-05	1.07398e-06	1.0802e-06	6.88434e-06	0	--	--	--	--	--	--	--	--	--	--	HMDB0028719	Organic compounds	Organic acids and derivatives	Carboxylic acids and derivatives	Amino acids, peptides, and analogues	Dipeptides	Endogenous
neg_657	L-histidinol phosphate	0	0	1.11237e-05	0	0	0.000627089	0.0025523	0.00339367	0.000109477	3.76161e-05	0.00092868	0.000514274	6.44343e-06	2.59877e-05	1.19824e-05	7.06475e-05	0	0	--	--	--	--	--	--	--	--	--	--	--	--	--	--	--	--	--
neg_618	Pyridoxal	1.73324e-06	9.16853e-06	0	0	0	0	6.67137e-05	0	0	0	4.31674e-05	1.56737e-05	1.80008e-06	1.30251e-05	4.85479e-05	4.95347e-05	2.316e-06	1.68443e-05	C00250	Pyridoxal	Vitamin B6 metabolism(ko00750);;Metabolic pathways(ko01100);;Microbial metabolism in diverse environments(ko01120)	--	--	--	--	--	--	--	HMDB0001545	Organic compounds	Organoheterocyclic compounds	Pyridines and derivatives	Pyridine carboxaldehydes	Pyridoxals and derivatives	Endogenous;Food;Biological
neg_168	L-Homocysteine	9.08903e-07	3.31486e-06	1.19848e-05	1.53599e-05	1.34899e-05	3.89611e-05	0.000227721	0.000547311	2.18455e-05	1.31332e-05	7.21975e-05	6.69784e-05	0.00198494	0.00183076	0.00110478	0.000466436	0.000771842	0.000704375	C00155	L-Homocysteine; L-2-Amino-4-mercaptobutyric acid; Homocysteine	Cysteine and methionine metabolism(ko00270);;Sulfur metabolism(ko00920);;Metabolic pathways(ko01100);;Biosynthesis of secondary metabolites(ko01110);;Biosynthesis of amino acids(ko01230);;NOD-like receptor signaling pathway(ko04621)	--	--	--	--	--	--	--	HMDB0000742	Organic compounds	Organic acids and derivatives	Carboxylic acids and derivatives	Amino acids, peptides, and analogues	Alpha amino acids	Endogenous;Food;Biological
neg_116	Galactonic acid	0	0	1.49365e-05	0	0	0.00102304	0.00406773	0.00559252	0.000179632	5.13833e-05	0.00113623	0.000656369	7.7205e-05	4.09039e-06	6.43069e-05	2.64459e-05	9.35395e-05	4.27704e-05	--	--	--	--	--	--	--	--	--	--	HMDB0000565	Organic compounds	Organic acids and derivatives	Hydroxy acids and derivatives	Medium-chain hydroxy acids and derivatives	Medium-chain hydroxy acids and derivatives	Endogenous
neg_203	Homovanillyl alcohol	1.5645e-07	0	2.46505e-07	1.71815e-06	6.30124e-07	1.96983e-07	0	2.4193e-05	4.51694e-06	3.98852e-06	0	0	6.28635e-05	9.75846e-05	1.68498e-05	0.000345298	9.75106e-06	3.02874e-06	--	--	--	--	--	--	--	--	--	--	HMDB0038925	Organic compounds	Benzenoids	Benzene and substituted derivatives	Phenols and derivatives	Methoxyphenols	Food
neg_380	Uric acid	0	0	0	0	0	1.39948e-05	4.35225e-05	8.78862e-05	1.16811e-06	0	1.59135e-05	6.4748e-06	1.1002e-06	1.98122e-06	1.86385e-05	1.01629e-06	6.37538e-06	1.1611e-05	C00366	Urate; Uric acid	Purine metabolism(ko00230);;Metabolic pathways(ko01100);;Microbial metabolism in diverse environments(ko01120)	--	--	--	--	--	--	--	HMDB0000289	Organic compounds	Organoheterocyclic compounds	Imidazopyrimidines	Purines and purine derivatives	Xanthines	Endogenous;Food;Biological
neg_919	2-Dehydro-3-deoxy-D-gluconate	1.26877e-06	8.13834e-07	6.01649e-05	1.3671e-06	0	0.00245413	0.00984613	0.0118667	0.000716626	0.00020056	0.00301973	0.00216143	1.72668e-06	3.40337e-07	1.84497e-05	3.06736e-06	0	7.7298e-06	C00204	2-Dehydro-3-deoxy-D-gluconate; 2-Keto-3-deoxy-D-gluconate	Pentose phosphate pathway(ko00030);;Pentose and glucuronate interconversions(ko00040);;Metabolic pathways(ko01100);;Microbial metabolism in diverse environments(ko01120);;Carbon metabolism(ko01200)	--	--	--	--	--	--	--	--	--	--	--	--	--	--
neg_597	N5-Formyl-THF	1.78866e-05	1.34466e-05	8.30034e-06	2.32842e-06	5.13443e-06	0.000121077	0.0003342	0.0011338	4.52119e-05	3.83305e-05	0.000216502	5.91688e-05	6.13276e-06	2.51146e-06	1.25507e-05	2.62399e-05	1.76628e-05	1.14051e-05	--	--	--	--	--	--	--	--	--	--	--	--	--	--	--	--	--
neg_686	Astilbin	3.08098e-06	3.89931e-06	1.19626e-05	5.05747e-06	8.13531e-06	1.85215e-05	0.000269127	0.000174479	1.93452e-05	4.49416e-06	6.31121e-05	1.16725e-05	0.000202125	8.58669e-06	0.000205316	1.43079e-05	0.00150092	0.000702367	C17449	Astilbin	--	--	--	--	--	--	--	--	HMDB0033850	Organic compounds	Phenylpropanoids and polyketides	Flavonoids	Flavonoid glycosides	Flavonoid-3-O-glycosides	Food;Biological
neg_225	(3S)-3-hydroxy-L-aspartic acid	0	1.51973e-06	0	0	0	4.31555e-06	1.33417e-05	4.3173e-05	0	0	3.6911e-07	5.57616e-06	0.0120787	0.0225593	0.00861288	0.000774815	0.00265327	0.00221971	--	--	--	--	--	--	--	--	--	--	--	--	--	--	--	--	--
neg_369	3,4-dimethylenedioxy mandelic acid	9.52925e-07	4.45344e-06	7.58469e-06	2.92056e-06	1.58601e-06	0.000165298	0.000657849	0.000882155	2.40678e-05	1.16008e-05	0.000225832	0.000129088	6.63893e-05	4.95817e-05	0.000155044	4.6457e-05	0.000299502	0.000256477	--	--	--	--	--	--	--	--	--	--	--	--	--	--	--	--	--
neg_811	D-Leucic acid	7.61445e-07	4.24199e-07	7.3935e-07	4.02477e-07	1.06131e-07	3.42909e-05	0.000141793	0.000156329	7.39797e-06	1.58806e-06	4.70016e-05	3.1427e-05	0.000150502	0.000131715	0.000109587	3.69418e-05	0.000333561	0.000124835	--	--	--	LMFA01050402	D-Leucic acid	2R-hydroxy-4-methyl-pentanoic acid	_	Fatty Acyls [FA]	Fatty Acids and Conjugates [FA01]	Hydroxy fatty acids [FA0105]	HMDB0000624	Organic compounds	Lipids and lipid-like molecules	Fatty Acyls	Fatty acids and conjugates	Hydroxy fatty acids	Endogenous;Food;Biological
neg_649	1-(4-hydroxyphenyl)ethanol	0	0	1.1285e-06	0	0	7.44745e-05	0.000308107	0.000318791	1.22057e-05	1.87161e-06	7.90071e-05	4.87959e-05	0.00160056	0.001574	0.00180644	0.00181693	0.00459327	0.00235418	--	--	--	--	--	--	--	--	--	--	--	--	--	--	--	--	--
neg_536	Tetrahydrobiopterin	0	0	9.37329e-06	8.5588e-07	0	0.000521545	0.00199824	0.00224488	5.94445e-05	2.06774e-05	0.000566696	0.000329264	3.44759e-05	1.87574e-05	4.04827e-05	5.94519e-06	6.54163e-05	4.96871e-05	C00272	Tetrahydrobiopterin; 5,6,7,8-Tetrahydrobiopterin; 2-Amino-6-(1,2-dihydroxypropyl)-5,6,7,8-tetrahydoro-4(1H)-pteridinone; L-erythro-Tetrahydrobiopterin	Folate biosynthesis(ko00790);;Metabolic pathways(ko01100)	--	--	--	--	--	--	--	HMDB0037177	Organic compounds	Organic oxygen compounds	Organooxygen compounds	Carbonyl compounds	Alkyl-phenylketones	Food
neg_553	1-Methylnicotinamide	1.61255e-06	1.32226e-06	4.79015e-06	1.55107e-06	8.58328e-08	1.09091e-05	5.5701e-05	0.00010094	6.21077e-06	1.95275e-06	1.70999e-05	1.00776e-05	1.14391e-05	0	8.05088e-06	3.16649e-06	1.90672e-05	1.95343e-05	C02918	1-Methylnicotinamide; N(1)-Methylnicotinamide	Nicotinate and nicotinamide metabolism(ko00760);;Metabolic pathways(ko01100)	--	--	--	--	--	--	--	HMDB0000699	Organic compounds	Organoheterocyclic compounds	Pyridines and derivatives	Pyridinecarboxylic acids and derivatives	Nicotinamides	Endogenous
neg_323	L-Methionine	0	0	0	8.04361e-07	2.74165e-07	1.59864e-05	5.76332e-05	6.98411e-05	3.83137e-06	1.62638e-06	1.63202e-05	1.20651e-05	0	1.71411e-06	9.7384e-06	4.9639e-06	0	1.85456e-06	C00073	L-Methionine; Methionine; L-2-Amino-4methylthiobutyric acid	Cysteine and methionine metabolism(ko00270);;Aminoacyl-tRNA biosynthesis(ko00970);;Metabolic pathways(ko01100);;Biosynthesis of secondary metabolites(ko01110);;2-Oxocarboxylic acid metabolism(ko01210);;Biosynthesis of amino acids(ko01230)	--	--	--	--	--	--	--	HMDB0000696	Organic compounds	Organic acids and derivatives	Carboxylic acids and derivatives	Amino acids, peptides, and analogues	Methionine and derivatives	Endogenous;Food;Biological
neg_229	6-Phosphogluconic acid	1.72184e-06	0	0	1.60004e-06	1.70671e-06	1.72411e-05	8.18341e-05	9.16132e-05	3.83078e-06	1.39425e-06	1.59529e-05	8.56912e-06	0.00259653	0.00456001	0.00104901	0.00453403	0.0189651	0.00501703	--	--	--	--	--	--	--	--	--	--	HMDB0001316	Organic compounds	Organic oxygen compounds	Organooxygen compounds	Carbohydrates and carbohydrate conjugates	Monosaccharide phosphates	Endogenous;Food;Biological
neg_263	Allysine	2.40539e-07	6.44681e-06	9.37878e-06	7.42934e-06	8.1952e-06	0.000135972	0.000400297	0.000877219	2.37482e-05	1.07165e-05	0.00014302	6.80638e-05	0	5.45453e-06	4.04477e-06	0	9.34383e-06	8.77997e-06	C04076	L-2-Aminoadipate 6-semialdehyde; 2-Aminoadipate 6-semialdehyde; L-Allysine; Allysine; (S)-2-Amino-6-oxohexanoate	Lysine biosynthesis(ko00300);;Lysine degradation(ko00310);;Metabolic pathways(ko01100);;Biosynthesis of secondary metabolites(ko01110);;Biosynthesis of amino acids(ko01230)	--	--	--	--	--	--	--	HMDB0001263	Organic compounds	Organic acids and derivatives	Carboxylic acids and derivatives	Amino acids, peptides, and analogues	Alpha amino acids	Endogenous
neg_1000	1,7-Dimethylxanthine	0	0	0	0	0	4.11087e-06	1.22927e-05	1.78681e-05	1.03425e-06	0	4.27711e-06	1.20884e-06	1.24889e-05	6.51096e-05	1.97632e-05	1.98344e-05	1.68896e-05	2.68468e-05	C13747	1,7-Dimethylxanthine; Paraxanthine	Caffeine metabolism(ko00232);;Metabolic pathways(ko01100);;Biosynthesis of secondary metabolites(ko01110);;Microbial metabolism in diverse environments(ko01120)	--	--	--	--	--	--	--	HMDB0001860	Organic compounds	Organoheterocyclic compounds	Imidazopyrimidines	Purines and purine derivatives	Xanthines	Endogenous
neg_1141	Valsartan	3.06264e-05	8.45075e-05	4.74809e-06	2.51573e-05	1.61321e-05	1.38644e-05	0.000257095	1.98695e-06	2.08998e-05	2.72064e-05	0.000491029	0.000758441	8.20765e-06	1.21934e-05	1.07663e-05	1.42274e-05	9.80454e-06	2.42686e-05	--	--	--	--	--	--	--	--	--	--	--	--	--	--	--	--	--
neg_442	Glycineamideribotide	0	0	1.39105e-09	0	7.63461e-07	1.69578e-05	4.31922e-05	7.7336e-05	1.02678e-06	0	2.4892e-05	9.12888e-06	2.13906e-06	2.01675e-06	2.46197e-05	2.66529e-06	5.82369e-05	4.37742e-05	--	--	--	--	--	--	--	--	--	--	HMDB0002022	Organic compounds	Nucleosides, nucleotides, and analogues	Glycinamide ribonucleotides	_	Glycinamide ribonucleotides	Endogenous
neg_1047	Herculin	3.90764e-05	2.52724e-05	1.95556e-05	2.3889e-05	9.92941e-06	3.555e-05	0.00017467	0.0001899	0.000326237	0.000356847	0.000291449	2.83511e-06	3.19491e-05	4.34934e-05	5.18982e-05	1.77473e-05	4.78718e-05	5.98351e-05	--	--	--	LMFA08020180	Herculin	(2E,8E)-N-(2-methylpropyl)dodeca-2,8-dienamide	_	Fatty Acyls [FA]	Fatty amides [FA08]	N-acyl amines [FA0802]	HMDB0030275	Organic compounds	Lipids and lipid-like molecules	Fatty Acyls	Fatty amides	N-acyl amines	Endogenous;Food;Biological
neg_235	dUMP	0	4.99482e-07	2.95183e-07	6.48962e-07	0	7.79027e-06	6.17029e-05	9.53357e-06	6.96849e-07	2.81898e-07	4.76624e-06	3.17082e-06	3.91061e-06	2.53947e-06	1.17481e-05	1.90601e-07	8.57222e-07	1.29245e-06	C00365	dUMP; Deoxyuridylic acid; Deoxyuridine monophosphate; Deoxyuridine 5'-phosphate; 2'-Deoxyuridine 5'-phosphate	Pyrimidine metabolism(ko00240);;Metabolic pathways(ko01100)	--	--	--	--	--	--	--	HMDB0001409	Organic compounds	Nucleosides, nucleotides, and analogues	Pyrimidine nucleotides	Pyrimidine deoxyribonucleotides	Pyrimidine 2'-deoxyribonucleoside monophosphates	Endogenous;Food;Biological
neg_591	4,5-Dihydroorotic acid	0	0	0	0	0	1.72103e-05	7.66253e-05	4.9603e-05	6.95191e-07	5.54368e-07	1.20132e-05	7.5788e-06	0.000612283	3.53011e-05	0.000149737	0.000107191	0.00133079	0.000506855	--	--	--	--	--	--	--	--	--	--	HMDB0003349	Organic compounds	Organic acids and derivatives	Carboxylic acids and derivatives	Amino acids, peptides, and analogues	Alpha amino acids and derivatives	Endogenous;Food;Biological
neg_232	4-acetamidobutanal	2.1338e-06	1.1035e-05	5.49828e-06	0	0	0.000267812	0.000897335	0.00110681	3.01255e-05	8.55765e-06	0.000263338	0.00013845	0.00131685	0.000162027	0.000990313	0.000467253	0.00147592	0.00072098	--	--	--	--	--	--	--	--	--	--	--	--	--	--	--	--	--
neg_178	PA(14:0/0:0)	9.60815e-07	1.98946e-06	1.13739e-05	1.32947e-05	7.019e-06	0.00027361	0.00100745	0.000980582	4.83429e-05	1.63453e-05	0.000298569	0.000149058	7.10391e-06	9.78832e-06	6.37567e-06	6.1743e-06	6.29528e-06	3.9694e-06	--	--	--	LMGP10050007	PA(14:0/0:0)	1-tetradecanoyl-sn-glycero-3-phosphate	Tetradecanoic acid, 2-hydroxy-3-(phosphonooxy)propyl ester, (R)-; 1-Myristoyl-sn-glycero-3-phosphate; 1-Myristoyl-sn-glycerol 3-phosphate; LPA(14:0); LPA(14:0)	Glycerophospholipids [GP]	Glycerophosphates [GP10]	Monoacylglycerophosphates [GP1005]	HMDB0062321	Organic compounds	Lipids and lipid-like molecules	Glycerophospholipids	Glycerophosphates	1-acylglycerol-3-phosphates	Food;Endogenous;Biological
neg_547	5,10-Methylene-THF	1.12887e-06	1.56412e-06	3.69935e-06	3.23589e-06	1.36326e-06	6.81846e-06	4.44008e-05	8.32777e-05	2.44933e-06	0	1.06123e-05	1.754e-06	1.97644e-05	1.75532e-05	0.000279771	3.17253e-05	0.000599297	0.000440556	C00143	5,10-Methylenetetrahydrofolate; (6R)-5,10-Methylenetetrahydrofolate; 5,10-Methylene-THF	Glycine, serine and threonine metabolism(ko00260);;One carbon pool by folate(ko00670);;Methane metabolism(ko00680);;Carbon fixation pathways in prokaryotes(ko00720);;Metabolic pathways(ko01100);;Microbial metabolism in diverse environments(ko01120);;Carbon metabolism(ko01200)	--	--	--	--	--	--	--	HMDB0001533	Organic compounds	Organoheterocyclic compounds	Pteridines and derivatives	Pterins and derivatives	Tetrahydrofolic acids	Endogenous
neg_921	6.alpha.-Methylprednisolone	8.48029e-07	7.42334e-07	5.70436e-06	2.09507e-06	2.29268e-06	2.38382e-05	0.000106625	0.000126743	1.14895e-05	3.84005e-06	2.37605e-05	1.17116e-05	8.85433e-07	5.28194e-06	4.90266e-06	6.86824e-07	1.09535e-06	2.91643e-06	--	--	--	--	--	--	--	--	--	--	--	--	--	--	--	--	--
neg_707	a-Ketoisovaleric acid	0	2.34902e-07	2.3549e-06	2.53242e-07	8.2631e-07	6.95404e-05	0.000284459	0.000179159	1.15587e-05	0	6.87371e-05	3.87702e-05	0.00128002	3.49506e-05	0.000376431	0.000257282	0.00262115	0.00120038	--	--	--	--	--	--	--	--	--	--	HMDB0000019	Organic compounds	Organic acids and derivatives	Keto acids and derivatives	Short-chain keto acids and derivatives	Short-chain keto acids and derivatives	Endogenous;Food;Biological
neg_118	Salicylurate	6.16235e-07	1.65519e-06	3.32926e-05	0	0	0.00159878	0.00443397	0.0052919	0.000277894	7.55778e-05	0.00156457	0.00107581	1.62509e-05	1.92236e-05	1.58828e-05	1.00155e-05	5.54286e-05	3.88413e-05	C07588	Salicyluric acid; Salicylurate; N-(2-Hydroxybenzoyl)-glycine	--	--	--	--	--	--	--	--	HMDB0000840	Organic compounds	Benzenoids	Benzene and substituted derivatives	Benzoic acids and derivatives	Hippuric acids	Endogenous;Food;Biological
neg_688	2-Pyrocatechuic acid	2.33417e-05	1.15091e-05	0.000605823	2.88802e-05	8.94946e-06	0.00711797	0.0198433	0.0214482	0.00274039	0.00148407	0.00829587	0.00668019	1.2059e-06	0	1.42048e-06	3.79049e-05	0	0	--	--	--	--	--	--	--	--	--	--	HMDB0000397	Organic compounds	Benzenoids	Benzene and substituted derivatives	Benzoic acids and derivatives	Salicylic acids	Endogenous;Food;Biological
neg_589	(2R,3R)-2,3-Dihydroxy-3-methylpentanoate	0	2.29381e-07	2.36851e-06	7.23929e-07	0	2.75099e-05	0.000103857	7.8003e-05	2.71701e-06	5.26227e-07	3.17509e-05	1.93252e-05	2.53743e-05	3.03582e-05	2.97539e-05	8.53561e-06	5.85163e-05	5.72724e-05	C06007	(R)-2,3-Dihydroxy-3-methylpentanoate; (R)-2,3-Dihydroxy-3-methylvalerate; (2R,3R)-2,3-Dihydroxy-3-methylpentanoate	Valine, leucine and isoleucine biosynthesis(ko00290);;Metabolic pathways(ko01100);;Biosynthesis of secondary metabolites(ko01110);;2-Oxocarboxylic acid metabolism(ko01210);;Biosynthesis of amino acids(ko01230)	--	--	--	--	--	--	--	HMDB0012140	Organic compounds	Lipids and lipid-like molecules	Fatty Acyls	Fatty acids and conjugates	Hydroxy fatty acids	Endogenous;Food
neg_1115	Indoleacrylic acid	4.57477e-07	0	2.32625e-06	1.59504e-06	1.1786e-06	1.31475e-05	5.2445e-05	6.15081e-05	5.26889e-06	0	1.64291e-05	6.59697e-06	5.00959e-05	5.4345e-05	6.02374e-05	2.58751e-05	6.93467e-05	6.52892e-05	--	--	--	--	--	--	--	--	--	--	HMDB0000734	Organic compounds	Organoheterocyclic compounds	Indoles and derivatives	Indoles	Indoles	Endogenous;Food;Biological
neg_142	3,4-Dihydroxyphenylacetaldehyde	0	0	1.71986e-06	9.49187e-07	1.90818e-06	7.57357e-06	2.87289e-05	3.84053e-05	5.45066e-06	2.87254e-06	8.65503e-06	8.12516e-06	4.58951e-05	7.37242e-05	3.99513e-05	2.71456e-05	3.67773e-05	4.33705e-05	C04043	3,4-Dihydroxyphenylacetaldehyde; Protocatechuatealdehyde	Tyrosine metabolism(ko00350);;Metabolic pathways(ko01100);;Biosynthesis of secondary metabolites(ko01110)	--	--	--	--	--	--	--	HMDB0003791	Organic compounds	Benzenoids	Benzene and substituted derivatives	Phenylacetaldehydes	Phenylacetaldehydes	Endogenous;Food;Biological
neg_555	3-beta-Hydroxy-4-beta-methyl-5-alpha-cholest-7-ene-4-alpha-carboxylate	0	1.15355e-05	0	0	1.2059e-06	1.42048e-06	3.79049e-05	0	1.44577e-06	0	1.10265e-05	5.34165e-05	0.000106298	0.000106933	9.9401e-05	3.5948e-05	0.000143465	0.000101831	--	--	--	--	--	--	--	--	--	--	HMDB0011662	Organic compounds	Lipids and lipid-like molecules	Steroids and steroid derivatives	Cholestane steroids	Cholesterols and derivatives	Endogenous;Food;Biological
neg_610	Chorismate	0	8.27568e-06	0	4.42615e-06	8.20493e-07	8.21056e-09	4.70563e-09	0	0	2.01619e-05	1.9375e-05	5.82594e-05	1.20507e-05	1.48678e-06	1.26133e-05	9.96988e-06	3.48511e-05	1.76517e-05	C00251	Chorismate; Chorismic acid; (3R,4R)-3-[(1-Carboxyethenyl)oxy]-4-hydroxycyclohexa-1,5-diene-1-carboxylate	Ubiquinone and other terpenoid-quinone biosynthesis(ko00130);;Phenylalanine, tyrosine and tryptophan biosynthesis(ko00400);;Phenazine biosynthesis(ko00405);;Folate biosynthesis(ko00790);;Biosynthesis of siderophore group nonribosomal peptides(ko01053);;Biosynthesis of enediyne antibiotics(ko01059);;Metabolic pathways(ko01100);;Biosynthesis of secondary metabolites(ko01110);;Biosynthesis of amino …	--	--	--	--	--	--	--	HMDB0012199	Organic compounds	Organic acids and derivatives	Carboxylic acids and derivatives	Dicarboxylic acids and derivatives	Dicarboxylic acids and derivatives	Endogenous;Food;Biological
neg_538	5'-ethylthioadenosine	1.53978e-06	1.60299e-06	1.03635e-05	7.95697e-06	6.65286e-06	3.71338e-05	0.000152416	0.000218174	1.45694e-05	4.0705e-06	4.40643e-05	3.37188e-05	7.32977e-06	6.13753e-06	5.60646e-05	2.13639e-05	0.000115615	7.85753e-05	--	--	--	--	--	--	--	--	--	--	--	--	--	--	--	--	--
neg_309	cis-3-(3-Carboxyethenyl)-3,5-cyclohexadiene-1,2-diol	0	0	6.07232e-06	0	0	0.000533683	0.00179883	0.00123284	5.21368e-05	1.56019e-05	0.000508183	0.00021446	1.89617e-06	1.00784e-05	1.18419e-05	0	1.96908e-05	1.53993e-05	C12622	cis-3-(3-Carboxyethenyl)-3,5-cyclohexadiene-1,2-diol; (2E)-3-(cis-5,6-Dihydroxycyclohexa-1,3-dien-1-yl)prop-2-enoate	Phenylalanine metabolism(ko00360);;Microbial metabolism in diverse environments(ko01120);;Degradation of aromatic compounds(ko01220)	--	--	--	--	--	--	--	--	--	--	--	--	--	--
neg_1152	Isoleucyl-Methionine	0	3.26503e-07	4.36069e-06	1.81176e-06	1.16456e-06	4.50066e-05	0.00016673	0.000133435	7.67222e-06	1.44236e-07	3.96971e-05	2.4685e-05	1.02025e-05	2.23801e-05	1.17588e-05	1.08978e-05	2.35485e-05	1.57516e-05	--	--	--	--	--	--	--	--	--	--	HMDB0028913	Organic compounds	Organic acids and derivatives	Carboxylic acids and derivatives	Amino acids, peptides, and analogues	Dipeptides	Endogenous
neg_893	Tryptophyl-Glutamate	0	3.43092e-06	6.80793e-06	4.98764e-06	1.45211e-06	3.33918e-05	0.000114582	0.000157203	1.94746e-05	4.73893e-07	3.616e-05	2.52304e-05	0	4.83441e-06	1.78372e-06	1.53972e-06	6.06667e-06	5.9168e-06	--	--	--	--	--	--	--	--	--	--	HMDB0029082	Organic compounds	Organic acids and derivatives	Carboxylic acids and derivatives	Amino acids, peptides, and analogues	Dipeptides	Endogenous
neg_598	Ethylvanillate	0.000113074	0.000261183	6.81992e-06	3.2945e-06	4.16551e-07	0.000154893	6.523e-05	0.00166543	0.000875226	0.00103881	3.73826e-05	3.4486e-05	0	9.73203e-06	5.35422e-06	1.13365e-05	0	4.49307e-06	--	--	--	--	--	--	--	--	--	--	--	--	--	--	--	--	--
neg_428	Ethyl 4-hydroxybutanoate	0	0	0	6.28563e-07	9.41674e-07	0	0	3.23554e-06	4.33167e-06	3.15672e-06	0	0	0.000863525	0.00204644	0.000914565	0.00300106	0.000366975	0.000135674	--	--	--	--	--	--	--	--	--	--	--	--	--	--	--	--	--
neg_331	dcSAM	1.34827e-06	2.23727e-06	1.10499e-05	1.01671e-05	8.24494e-06	5.78647e-05	0.000222724	0.000242727	2.55541e-05	8.34916e-06	6.56308e-05	4.77951e-05	4.16551e-07	1.14395e-07	0.000154893	6.523e-05	0.00136921	0.00166543	--	--	--	--	--	--	--	--	--	--	--	--	--	--	--	--	--
neg_291	amiclenomycin	0	7.47315e-07	1.14725e-06	2.73317e-06	7.48153e-07	4.29827e-05	0.000119871	0.000122579	1.48349e-05	1.33108e-06	3.35418e-05	2.83385e-05	5.81153e-05	1.75839e-05	7.52704e-05	5.35946e-05	2.40417e-05	1.07998e-05	--	--	--	--	--	--	--	--	--	--	--	--	--	--	--	--	--
neg_634	Ureidoglycine	5.00759e-08	3.6215e-08	5.83139e-07	9.04955e-08	0	4.45587e-05	0.000161273	9.66213e-05	2.31078e-06	0	2.6741e-05	1.23114e-05	0.00653229	0.00735656	0.00580065	0.00239036	0.0161193	0.0068414	--	--	--	--	--	--	--	--	--	--	--	--	--	--	--	--	--
neg_721	Canavanine	1.40638e-05	2.80116e-05	5.8947e-05	4.35036e-05	3.5775e-05	0.000338561	0.00177107	0.000914178	9.31182e-05	6.58635e-05	0.00032066	0.000258771	4.53532e-06	2.9187e-06	0.000847654	4.05915e-05	0.00354562	0.00206943	C00308	Canavanine; L-Canavanine; 2-Amino-4-(guanidinooxy)butyric acid	--	--	--	--	--	--	--	--	HMDB0002706	Organic compounds	Organic acids and derivatives	Carboxylic acids and derivatives	Amino acids, peptides, and analogues	L-alpha-amino acids	Food;Biological
neg_584	Quercetin 3-O-glucoside	0	3.09225e-07	7.33119e-08	1.10644e-06	1.12117e-06	5.30676e-05	0.000102238	0.000119408	6.37354e-06	1.98551e-06	8.6723e-05	3.76221e-05	0.00210246	0.00221063	0.00170038	0.000548	0.00284933	0.00166491	C05623	Quercetin 3-O-glucoside; Isoquercitrin; 2-(3,4-Dihidroxyphenyl)-3-(beta-D-glucofuranosyloxy)-5,7-dihydroxy-4H-1-benzopyran-4-one; Isotrifoliin	Metabolic pathways(ko01100);;Biosynthesis of secondary metabolites(ko01110)	--	--	--	--	--	--	--	HMDB0037362	Organic compounds	Phenylpropanoids and polyketides	Flavonoids	Flavonoid glycosides	Flavonoid-3-O-glycosides	Food;Biological
neg_1068	3-Hydroxycoumarin	1.67278e-06	1.20679e-06	1.08448e-06	5.1777e-07	0	3.22862e-06	2.19667e-05	1.30182e-05	0	0	8.32111e-06	5.69582e-06	0.00183799	0.000441523	0.00122224	0.000565976	0.0029866	0.00184235	--	--	--	--	--	--	--	--	--	--	HMDB0002149	Organic compounds	Phenylpropanoids and polyketides	Coumarins and derivatives	Hydroxycoumarins	Hydroxycoumarins	Endogenous;Biological
neg_1076	Levamisole	3.04253e-06	7.20237e-06	1.36873e-05	1.34429e-05	9.84842e-06	5.11753e-05	0.000174677	0.000307182	2.30946e-05	4.51422e-06	6.04085e-05	4.22827e-05	1.35079e-05	1.39447e-05	1.07457e-05	7.84191e-06	3.07211e-05	1.92404e-05	C07070	Levamisole	--	--	--	--	--	--	--	--	--	--	--	--	--	--	--
neg_289	D-arabinonate	6.20682e-05	5.11285e-05	0.001208	9.55565e-05	5.20588e-05	0.0256124	0.0604148	0.054157	0.00626874	0.00278173	0.0255556	0.0184858	1.23014e-06	0	6.54593e-06	2.54905e-06	1.26141e-05	1.62957e-05	--	--	--	--	--	--	--	--	--	--	--	--	--	--	--	--	--
neg_1149	Parthenin	0	1.67531e-07	1.06163e-06	1.3471e-09	7.16303e-07	1.43322e-05	3.97311e-05	3.98841e-05	5.78048e-07	7.02435e-08	1.07432e-05	6.93599e-06	2.99845e-05	3.15609e-07	2.36584e-05	2.85039e-05	2.19956e-05	2.82265e-05	C09523	Parthenin	--	LMPR0103420001	Parthenin	_	_	Prenol Lipids [PR]	Isoprenoids [PR01]	C15 isoprenoids (sesquiterpenes) [PR0103]	--	--	--	--	--	--	--
neg_122	N-Formyl-L-tyrosine	1.92402e-05	2.30822e-05	3.76737e-05	2.28343e-05	1.75031e-05	9.46954e-05	0.000389259	0.000621891	2.95693e-05	1.09044e-05	0.000151835	7.27767e-05	7.3356e-06	2.3421e-06	2.38103e-06	8.29899e-06	4.59874e-06	1.97594e-06	--	--	--	--	--	--	--	--	--	--	--	--	--	--	--	--	--
neg_561	4-Hydroxyphenylacetic acid	9.18237e-05	5.00868e-05	0.0016476	0.000100714	2.89073e-05	0.028949	0.0466525	0.066421	0.00741357	0.00441383	0.0351147	0.0225003	0.000113301	8.25365e-05	0.000141956	7.33272e-05	0.000114417	9.7722e-05	C00642	4-Hydroxyphenylacetate; 4-Hydroxyphenylacetic acid	Tyrosine metabolism(ko00350);;Phenylalanine metabolism(ko00360);;Microbial metabolism in diverse environments(ko01120);;Degradation of aromatic compounds(ko01220)	--	--	--	--	--	--	--	HMDB0000020	Organic compounds	Benzenoids	Phenols	1-hydroxy-2-unsubstituted benzenoids	1-hydroxy-2-unsubstituted benzenoids	Food;Biological
neg_977	Monoethylglycylxylidide (MEGX)	5.5846e-07	0	1.70363e-06	0	0	1.02589e-05	3.21089e-05	3.37973e-05	2.80389e-07	0	4.84074e-06	1.05772e-06	8.20773e-06	6.68069e-06	3.35106e-05	8.8119e-06	2.39691e-05	2.94049e-05	--	--	--	--	--	--	--	--	--	--	--	--	--	--	--	--	--
neg_943	15-keto-Prostaglandin E2	5.51782e-06	2.81109e-06	5.66766e-06	2.05448e-06	0	1.42529e-05	6.3202e-05	7.46126e-05	3.55174e-06	1.6769e-06	1.9385e-05	8.97098e-06	2.11381e-06	2.58316e-07	1.39472e-05	1.76246e-05	1.81816e-05	1.70393e-05	--	--	--	LMFA03010030	15-keto-PGE2	9,15-dioxo-11R-hydroxy-5Z,13E-prostadienoic acid	15-keto-Prostaglandin E2	Fatty Acyls [FA]	Eicosanoids [FA03]	Prostaglandins [FA0301]	HMDB0003175	Organic compounds	Lipids and lipid-like molecules	Fatty Acyls	Eicosanoids	Prostaglandins and related compounds	Endogenous;Food;Biological
neg_10	Hippuric acid	0.00031517	0.000194786	0.00386488	0.000458499	0.000232269	0.0436215	0.0770097	0.0706129	0.0178834	0.0083466	0.0499106	0.0459357	0.00590223	0.00418331	0.00505148	0.00776247	0.00510159	0.00185471	C01586	Hippurate; Hippuric acid; N-Benzoylglycine; Benzoylaminoacetic acid	Phenylalanine metabolism(ko00360)	--	--	--	--	--	--	--	HMDB0000714	Organic compounds	Benzenoids	Benzene and substituted derivatives	Benzoic acids and derivatives	Hippuric acids	Endogenous;Food;Biological
neg_1146	Homovanillic acid	0.000143541	0.000112037	0.000133384	0.000141157	5.75803e-05	0.000864465	0.000117323	0.00276394	0.00258542	0.00224816	0.000112953	0.000202778	0.0001651	0.000195413	9.88552e-05	0.000178152	0.000115469	8.14034e-05	C05582	Homovanillate; Homovanillic acid; 3-Methoxy-4-hydroxyphenylacetate	Tyrosine metabolism(ko00350);;Metabolic pathways(ko01100)	--	--	--	--	--	--	--	HMDB0000118	Organic compounds	Benzenoids	Phenols	Methoxyphenols	Methoxyphenols	Endogenous;Food;Biological
neg_579	PE(14:0/14:0)	0	5.3847e-06	5.59868e-07	4.38266e-06	1.43401e-05	6.50304e-06	1.87826e-05	8.67191e-06	5.16585e-05	3.29809e-05	1.75981e-05	3.89015e-05	9.08594e-06	2.41304e-06	3.59981e-05	3.72752e-05	7.13418e-05	9.23934e-05	--	--	--	LMGP02010352	PE(14:0/14:0)	1,2-ditetradecanoyl-sn-glycero-3-phosphoethanolamine	Dimyristoyl phosphatidylethanolamine; PE(28:0); PE(14:0_14:0)	Glycerophospholipids [GP]	Glycerophosphoethanolamines [GP02]	Diacylglycerophosphoethanolamines [GP0201]	HMDB0008821	Organic compounds	Lipids and lipid-like molecules	Glycerophospholipids	Glycerophosphoethanolamines	Phosphatidylethanolamines	Endogenous;Food;Biological
neg_248	N-Formylanthranilic acid	7.42902e-06	1.00303e-05	1.81508e-05	1.84961e-05	2.17287e-05	5.93405e-05	0.000198303	0.000344474	3.19692e-05	2.31221e-05	7.12617e-05	5.71912e-05	5.75803e-05	1.34884e-05	0.000864465	0.000117323	0.00471325	0.00276394	--	--	--	--	--	--	--	--	--	--	--	--	--	--	--	--	--
neg_832	Methadone	0.000803768	0.000608628	0.000458975	0.000685169	0.000297511	0.000725579	0.00112436	0.00306253	0.00281872	0.00710302	0.0043808	0.0005414	2.08062e-06	5.62498e-06	7.76686e-07	5.02838e-07	4.66724e-06	6.24953e-06	C07163	Methadone	--	--	--	--	--	--	--	--	HMDB0014477	Organic compounds	Benzenoids	Benzene and substituted derivatives	Diphenylmethanes	Diphenylmethanes	Environmental
neg_252	beta-N-acetylneuraminate	2.66016e-05	2.52196e-05	1.55389e-05	0	3.409e-06	9.88481e-05	0.000221741	0.000362661	6.15876e-05	6.56656e-05	0.000163891	2.32649e-05	0	1.51262e-05	0.000118232	8.92562e-05	3.24248e-05	0.000396331	--	--	--	--	--	--	--	--	--	--	--	--	--	--	--	--	--
neg_207	Vitisin A	3.78858e-07	6.82009e-07	3.65124e-06	6.1556e-07	4.81647e-06	6.56725e-05	0.000106134	0.000102593	2.27524e-05	6.09224e-06	8.47971e-05	7.85665e-05	2.52992e-05	2.84412e-05	5.00122e-05	1.53201e-06	7.23672e-05	5.83547e-05	--	--	--	--	--	--	--	--	--	--	HMDB0036348	Organic compounds	Phenylpropanoids and polyketides	Flavonoids	Biflavonoids and polyflavonoids	Biflavonoids and polyflavonoids	Food;Biological
neg_607	Delta(6)-trans,Delta(8)-cis-leukotriene B4	1.08175e-06	6.51102e-07	2.05676e-06	0	0	4.52857e-06	1.60666e-05	1.92183e-05	9.81862e-07	0	4.0545e-06	3.48204e-06	5.21346e-06	1.57866e-05	1.73346e-06	0	0	3.5028e-06	--	--	--	LMFA03020072	Delta(6)-trans,Delta(8)-cis-leukotriene B4	(5S,6E,8Z,10E,12R,14Z)-5,12-dihydroxyicosa-6,8,10,14-tetraenoic acid	(5S,12R,6E,8Z,10E,14Z)-5,12-dihydroxy-6,8,10,14-eicosatetraenoic acid;(5S,6E,8Z,10E,12R,14Z)-5,12-dihydroxyeicosa-6,8,10,14-tetraenoic acid;(6E,8Z)-LTB4;5(S),12(R)-dihydroxy-6(E),8(Z),10(E),14(Z)-eicosatetraenoic acid;5(S),12(R)-dihydroxy-6(E),8(Z),10(E),14(Z)-icosatetraenoic acid;Delta(6)-trans,Delta(8)-cis-LTB4	Fatty Acyls [FA]	Eicosanoids [FA03]	Leukotrienes [FA0302]	--	--	--	--	--	--	--
neg_451	Glutathione episulfonium ion	3.49571e-07	8.05872e-07	5.19343e-06	1.3901e-06	4.14292e-06	1.77887e-05	9.86965e-06	0.000122277	8.49768e-06	0	5.11667e-06	7.80273e-06	0	0	1.83459e-06	2.14564e-05	4.94251e-07	4.0986e-06	C14874	Glutathione episulfonium ion	--	--	--	--	--	--	--	--	--	--	--	--	--	--	--
neg_1118	Hexylglutathione	0	6.95231e-09	6.35118e-07	1.52702e-07	1.52672e-06	6.67527e-06	2.48307e-06	3.77793e-05	3.60442e-06	8.11142e-07	6.3473e-07	8.52985e-07	4.87915e-07	5.0445e-07	1.50123e-06	4.22457e-07	0.000746593	4.28619e-07	--	--	--	--	--	--	--	--	--	--	--	--	--	--	--	--	--
neg_381	(2-trans,6-trans)-Farnesol	4.76096e-07	4.64818e-06	1.03717e-05	1.05534e-05	1.09254e-05	3.99688e-05	0.000229846	4.63228e-05	2.83386e-05	1.48982e-05	4.31878e-05	3.21041e-05	0.000786337	0.00505686	0.0357834	0.0102744	0.0175509	0.0185011	--	--	--	--	--	--	--	--	--	--	--	--	--	--	--	--	--
neg_172	Tyrosol	0	0	0	2.43017e-06	6.41085e-07	0	0	6.2519e-06	3.22783e-06	6.25065e-06	0	0	0.000459375	0.000408268	0.000653802	0.000591793	0.000861957	0.000682928	C06044	4-Hydroxyphenylethanol; Tyrosol	Tyrosine metabolism(ko00350)	--	--	--	--	--	--	--	HMDB0004284	Organic compounds	Benzenoids	Phenols	Tyrosols and derivatives	Tyrosols	Endogenous;Food;Biological
neg_273	PG(16:0/18:1(11Z))	3.18008e-06	9.7026e-07	2.93102e-06	1.36926e-06	1.11549e-06	2.05447e-06	2.07804e-06	1.22963e-06	1.30887e-05	1.50191e-05	1.04788e-05	1.69251e-05	1.76376e-06	4.29047e-07	6.14795e-06	7.3387e-06	1.43385e-05	1.17979e-05	--	--	--	LMGP04010008	PG(16:0/18:1(11Z))	1-hexadecanoyl-2-(11Z-octadecenoyl)-sn-glycero-3-phospho-(1'-sn-glycerol)	PG(16:0/18:1); PG(34:1); PG(16:0_18:1)	Glycerophospholipids [GP]	Glycerophosphoglycerols [GP04]	Diacylglycerophosphoglycerols [GP0401]	HMDB0010573	Organic compounds	Lipids and lipid-like molecules	Glycerophospholipids	Glycerophosphoglycerols	Phosphatidylglycerols	Endogenous;Food;Biological
neg_503	7-Methyl-3-oxo-6-octenoyl-CoA	6.19911e-06	4.24197e-05	0	1.12335e-06	8.9838e-07	0	0	0	0	4.51255e-05	3.6865e-05	0.000170936	0	2.3701e-05	1.37757e-06	2.48694e-06	6.98049e-06	1.16043e-05	C16466	7-Methyl-3-oxo-6-octenoyl-CoA	Geraniol degradation(ko00281)	LMFA07050276	7-methyl-3-oxooct-6-enoyl-CoA	3'-phosphoadenosine 5'-{3-[(3R)-3-hydroxy-2,2-dimethyl-4-{[3-({2-[(7-methyl-3-oxooct-6-enoyl)sulfanyl]ethyl}amino)-3-oxopropyl]amino}-4-oxobutyl] dihydrogen diphosphate}	7-Methyl-3-oxo-6-octenoyl-CoA	Fatty Acyls [FA]	Fatty esters [FA07]	Fatty acyl CoAs [FA0705]	HMDB0060421	Organic compounds	Lipids and lipid-like molecules	Fatty Acyls	Fatty acyl thioesters	3-oxo-acyl CoAs	Food;Endogenous;Biological
neg_438	5'-azido-5-deoxyuridine	1.61408e-06	3.08448e-07	0	1.22006e-06	1.30617e-06	1.69186e-06	8.37756e-06	3.30003e-06	5.00851e-06	1.73755e-06	6.61335e-06	5.58479e-06	1.4091e-05	2.44269e-06	0.000137277	5.38831e-05	0.00025283	0.000177357	--	--	--	--	--	--	--	--	--	--	--	--	--	--	--	--	--
neg_936	Arginyl-Valine	0	0	0	8.18744e-07	9.90154e-07	3.49717e-05	1.82586e-05	0.00011296	8.6064e-06	0	2.29412e-05	2.01164e-05	9.3686e-06	1.49076e-05	1.37758e-05	5.82869e-06	1.00641e-05	1.26706e-05	--	--	--	--	--	--	--	--	--	--	HMDB0028722	Organic compounds	Organic acids and derivatives	Carboxylic acids and derivatives	Amino acids, peptides, and analogues	Dipeptides	Endogenous
neg_512	isobutyl acetate	0.000157107	0.000117423	8.76759e-05	9.1898e-05	4.53532e-06	0.000847654	4.05915e-05	0.00206943	0.00214243	0.0019991	7.5165e-05	0.000155579	1.86745e-05	1.62457e-06	1.14824e-05	4.92757e-06	1.50224e-05	1.28209e-05	--	--	--	--	--	--	--	--	--	--	HMDB0031246	Organic compounds	Organic acids and derivatives	Carboxylic acids and derivatives	Carboxylic acid derivatives	Acetate salts	Endogenous;Food;Biological
neg_925	Prolyl-Histidine	3.79191e-07	2.9512e-06	1.49268e-05	1.06443e-05	9.23796e-06	6.98416e-05	0.000214832	0.00019144	2.38544e-05	1.03228e-05	4.88e-05	4.28821e-05	0.000581859	0.00130617	0.00209345	0.0013392	0.00111225	0.0052882	--	--	--	--	--	--	--	--	--	--	HMDB0029019	Organic compounds	Organic acids and derivatives	Carboxylic acids and derivatives	Amino acids, peptides, and analogues	Dipeptides	Endogenous
neg_749	hydroxyl diethyl succinate	3.06888e-06	5.06134e-06	8.81827e-06	7.7018e-07	5.70532e-06	3.07537e-05	0.00014969	6.13387e-05	1.08508e-05	2.2223e-06	2.55538e-05	1.63384e-05	1.51004e-05	1.16585e-05	1.32601e-05	9.68105e-06	1.63036e-05	1.09831e-05	--	--	--	--	--	--	--	--	--	--	--	--	--	--	--	--	--
neg_147	S-D-Lactoylglutathione	7.07367e-06	1.68967e-05	1.02373e-06	5.7446e-07	6.55522e-08	1.13548e-06	8.87348e-05	6.68958e-06	1.1458e-07	2.11426e-07	2.20638e-05	1.28437e-05	0	0	1.36286e-05	1.3619e-05	0	1.13574e-05	C03451	(R)-S-Lactoylglutathione; S-D-Lactoylglutathione	Pyruvate metabolism(ko00620)	--	--	--	--	--	--	--	HMDB0001066	Organic compounds	Organic acids and derivatives	Carboxylic acids and derivatives	Amino acids, peptides, and analogues	Oligopeptides	Endogenous;Food;Biological
neg_717	hexanediol 1,6-bisphosphate	0	0	8.0862e-07	0	0	1.36286e-05	1.3619e-05	1.13574e-05	8.0427e-06	5.27059e-06	1.39388e-05	1.71583e-05	0.00108686	0.00108672	0.000987	0.000276802	0.00137769	0.000898253	--	--	--	--	--	--	--	--	--	--	--	--	--	--	--	--	--
neg_932	3alpha,11beta,21-Trihydroxy-5beta-pregnan-20-one	1.67961e-06	6.30027e-06	1.1526e-05	8.74442e-06	6.33317e-06	2.50729e-05	0.00010754	0.000111001	1.53519e-05	3.53352e-06	2.52618e-05	2.3504e-05	0.000748698	0.00239524	0.00103224	0.00112597	0.000841274	0.00127561	--	--	--	--	--	--	--	--	--	--	--	--	--	--	--	--	--
neg_390	Dihydroxyacetone	9.01192e-06	6.75499e-05	6.37682e-06	2.87054e-06	4.1673e-07	1.91161e-05	0.000238419	0.000113785	7.15897e-06	5.52595e-06	9.55417e-05	4.43172e-05	5.49178e-06	1.74868e-05	7.09415e-06	1.53155e-06	6.99179e-06	9.16528e-06	C00184	Glycerone; Dihydroxyacetone; 1,3-Dihydroxyacetone; 1,3-Dihydroxy-2-propanone; 1,3-Dihydroxypropan-2-one	Glycerolipid metabolism(ko00561);;Methane metabolism(ko00680);;Metabolic pathways(ko01100);;Microbial metabolism in diverse environments(ko01120);;Carbon metabolism(ko01200)	--	--	--	--	--	--	--	HMDB0001882	Organic compounds	Organic oxygen compounds	Organooxygen compounds	Carbohydrates and carbohydrate conjugates	Monosaccharides	Endogenous;Food;Biological
neg_153	2'-Deoxyinosine	1.19633e-05	1.25174e-05	2.80064e-05	2.84222e-05	2.69428e-05	3.92362e-05	0.00023908	0.000255173	4.72453e-05	1.63694e-05	7.08957e-05	2.72398e-05	1.58353e-05	1.55164e-05	7.37272e-06	0.000108942	0.000671338	7.40012e-05	--	--	--	--	--	--	--	--	--	--	HMDB0000071	Organic compounds	Nucleosides, nucleotides, and analogues	Purine nucleosides	Purine 2'-deoxyribonucleosides	Purine 2'-deoxyribonucleosides	Endogenous;Food;Biological
neg_470	indole-3-acetate	7.53265e-07	0	2.95162e-07	4.45604e-07	4.05278e-07	7.32411e-06	1.3366e-05	1.72503e-05	0	0	6.09978e-06	4.27306e-06	6.50973e-05	3.80587e-05	8.2483e-05	7.88519e-05	0.00015004	0.000166167	C00954	Indole-3-acetate; Indole-3-acetic acid; (Indol-3-yl)acetate; Indoleacetate; Indoleacetic acid; IAA	Tryptophan metabolism(ko00380);;Metabolic pathways(ko01100)	--	--	--	--	--	--	--	HMDB0000197	Organic compounds	Organoheterocyclic compounds	Indoles and derivatives	Indolyl carboxylic acids and derivatives	Indole-3-acetic acid derivatives	Endogenous;Food;Biological
neg_1137	Glutamyl-Serine	4.21391e-07	8.15898e-07	2.0598e-06	1.7098e-06	3.72679e-07	4.95318e-06	1.60255e-05	2.14561e-05	2.41673e-07	0	4.13391e-06	3.65487e-06	0	0	3.54748e-06	0	0	4.81617e-05	--	--	--	--	--	--	--	--	--	--	HMDB0028828	Organic compounds	Organic acids and derivatives	Carboxylic acids and derivatives	Amino acids, peptides, and analogues	Dipeptides	Endogenous
neg_1166	Fluvoxamine	3.39289e-06	2.46042e-06	7.46232e-06	6.34604e-06	5.07913e-06	2.00353e-05	7.88604e-05	7.34814e-05	1.09339e-05	2.55882e-06	1.64979e-05	1.47299e-05	7.19953e-07	3.21848e-05	2.88862e-07	0	0	2.8945e-07	C07571	Fluvoxamine	--	--	--	--	--	--	--	--	--	--	--	--	--	--	--
neg_663	TG(16:0/16:1(9Z)/18:1(9Z))	4.27795e-05	4.06296e-06	1.13591e-06	0	0	9.58871e-06	5.55483e-07	6.40952e-05	1.59949e-05	0.000134225	2.97786e-05	1.34844e-06	4.36158e-05	5.27973e-06	3.22927e-05	9.10131e-06	3.91885e-05	4.12657e-05	--	--	--	--	--	--	--	--	--	--	HMDB0005377	Organic compounds	Lipids and lipid-like molecules	Glycerolipids	Triradylcglycerols	Triacylglycerols	Endogenous;Food;Biological
neg_770	phenyl-1-thio-beta-D-galactopyranoside	3.85418e-07	7.98955e-07	4.39033e-06	2.32255e-06	2.11381e-06	1.39472e-05	1.76246e-05	1.70393e-05	2.04972e-05	1.44535e-05	1.73936e-05	1.51376e-05	0.000246417	0.000268589	0.000116308	6.95346e-05	0.00018277	3.28169e-05	--	--	--	--	--	--	--	--	--	--	--	--	--	--	--	--	--
neg_379	Pyridoxamine	1.35628e-05	2.29597e-05	5.6573e-05	6.78959e-05	7.78084e-05	0.000172885	0.000568325	0.000676143	0.000119631	6.51228e-05	0.000167703	0.000152497	3.95703e-05	2.91995e-05	3.81711e-05	3.07831e-05	4.13423e-05	3.89071e-05	C00534	Pyridoxamine; PM	Vitamin B6 metabolism(ko00750);;Metabolic pathways(ko01100);;Microbial metabolism in diverse environments(ko01120)	--	--	--	--	--	--	--	HMDB0001431	Organic compounds	Organoheterocyclic compounds	Pyridines and derivatives	Pyridoxamines	Pyridoxamine 5'-phosphates	Endogenous;Food;Biological
neg_447	PS(17:0/16:0)	6.10295e-06	3.17857e-06	6.07887e-06	9.73219e-07	6.13276e-06	1.25507e-05	2.62399e-05	1.14051e-05	2.8382e-05	2.40635e-05	2.85924e-05	3.0096e-05	0.00057604	0.000357579	0.000614872	0.000720266	0.00180862	0.000297832	--	--	--	LMGP03010229	PS(17:0/16:0)	1-heptadecanoyl-2-hexadecanoyl-glycero-3-phosphoserine	PS(33:0); PS(16:0_17:0)	Glycerophospholipids [GP]	Glycerophosphoserines [GP03]	Diacylglycerophosphoserines [GP0301]	--	--	--	--	--	--	--
neg_530	Pyridoxamine 5'-phosphate	2.05059e-06	6.18483e-07	0	0	0	2.35122e-05	3.07347e-05	2.6126e-05	4.27244e-06	2.62988e-06	2.59565e-05	2.09462e-05	0.0243574	0.00900421	0.0111725	0.0144688	0.0231793	0.0126617	C00647	Pyridoxamine phosphate; Pyridoxamine 5-phosphate; Pyridoxamine 5'-phosphate	Vitamin B6 metabolism(ko00750);;Metabolic pathways(ko01100)	--	--	--	--	--	--	--	HMDB0001555	Organic compounds	Organoheterocyclic compounds	Pyridines and derivatives	Pyridoxamines	Pyridoxamine 5'-phosphates	Endogenous;Food;Biological
neg_189	DG(14:0/16:1(9Z)/0:0)	0.0011057	0.000614893	0.000636508	0.000695445	0.000497462	0.000707576	0.00215103	0.00266568	0.00413837	0.00581335	0.00301123	0.000186008	4.49692e-05	2.44648e-05	2.97177e-05	4.76098e-05	3.40812e-05	2.1424e-05	--	--	--	--	--	--	--	--	--	--	HMDB0007012	Organic compounds	Lipids and lipid-like molecules	Glycerolipids	Diradylglycerols	1,2-diacylglycerols	Endogenous;Food;Biological
neg_427	2-furfurylmethylsulfide	7.55427e-08	2.65405e-06	1.01623e-05	7.2115e-06	9.70821e-06	1.49128e-05	7.95814e-05	7.18919e-05	4.11305e-06	2.71618e-06	1.52285e-05	1.44609e-05	1.19116e-05	2.00918e-05	3.00537e-05	1.05372e-05	2.91135e-05	3.60991e-05	--	--	--	--	--	--	--	--	--	--	--	--	--	--	--	--	--
neg_303	4-Acetamidobutanoic acid	2.09201e-07	1.9246e-06	3.20346e-06	2.21161e-06	2.20434e-06	7.70657e-06	2.05436e-05	2.7663e-05	5.8852e-06	3.79866e-06	7.81623e-06	7.29428e-06	8.62708e-06	1.38927e-05	2.29068e-05	6.60171e-06	9.08605e-06	1.39881e-05	--	--	--	--	--	--	--	--	--	--	HMDB0003681	Organic compounds	Organic acids and derivatives	Carboxylic acids and derivatives	Amino acids, peptides, and analogues	Gamma amino acids and derivatives	Endogenous;Food;Biological
neg_881	6-Ketoprostaglandin E1	8.60612e-06	1.28071e-05	3.7781e-05	4.14726e-05	2.02391e-05	0.000113685	0.000304614	0.000358992	9.07869e-05	4.73513e-05	9.11866e-05	8.65859e-05	7.67316e-05	5.94673e-05	5.35007e-05	4.63085e-05	6.31711e-05	2.71262e-05	--	--	--	--	--	--	--	--	--	--	HMDB0004241	Organic compounds	Lipids and lipid-like molecules	Fatty Acyls	Eicosanoids	Prostaglandins and related compounds	Endogenous;Food;Biological
neg_361	Sphinganine	6.766e-05	0.000105488	3.14612e-05	3.91302e-05	6.28635e-05	1.68498e-05	0.000345298	3.02874e-06	2.41656e-05	0.000183624	0.000329329	0.000453285	3.43853e-05	3.48974e-05	2.96838e-05	5.54213e-06	5.30418e-05	5.39497e-05	C00836	Sphinganine; Dihydrosphingosine; 2-Amino-1,3-dihydroxyoctadecane	Sphingolipid metabolism(ko00600);;Metabolic pathways(ko01100)	LMSP01020001	Sphinganine	Sphinganine	Dihydrosphingosine; Octadecasphinganine; D-erythro-Sphinganine; D-erythro-2-Amino-1,3-octadecanediol	Sphingolipids [SP]	Sphingoid bases [SP01]	Sphinganines [SP0102]	HMDB0000269	Organic compounds	Organic nitrogen compounds	Organonitrogen compounds	Amines	1,2-aminoalcohols	Endogenous;Food;Biological
neg_286	Oxoadipic acid	6.03408e-08	7.06465e-07	4.03616e-06	4.46398e-06	4.41186e-06	1.32992e-05	3.28338e-05	4.73693e-05	6.09986e-06	3.37782e-06	9.32461e-06	1.06851e-05	6.12367e-05	0.000147814	5.63935e-05	2.44642e-05	7.47959e-05	0.000106556	--	--	--	LMFA01170121	Oxoadipic acid	2-oxo-hexanedioic acid	_	Fatty Acyls [FA]	Fatty Acids and Conjugates [FA01]	Dicarboxylic acids [FA0117]	HMDB0000225	Organic compounds	Organic acids and derivatives	Keto acids and derivatives	Medium-chain keto acids and derivatives	Medium-chain keto acids and derivatives	Endogenous;Food;Biological
neg_622	PC(10:0/16:1(9Z))	0	8.89064e-07	0	6.86787e-07	7.3356e-06	2.38103e-06	8.29899e-06	1.97594e-06	9.1956e-06	8.13366e-06	6.76473e-06	9.76908e-06	0.000534911	0.000461253	0.000357081	0.000295373	0.000485749	0.000183953	--	--	--	LMGP01012126	PC(10:0/16:1(9Z))	1-decanoyl-2-(9Z-hexadecenoyl)-sn-glycero-3-phosphocholine	PC(26:1); PC(10:0_16:1)	Glycerophospholipids [GP]	Glycerophosphocholines [GP01]	Diacylglycerophosphocholines [GP0101]	--	--	--	--	--	--	--
neg_937	N-Formylmethionine	5.01607e-05	0.000359922	3.37023e-05	8.29515e-05	8.8532e-05	0.000170728	0.000631311	0.000136843	0.000124645	0.000105499	0.0006786	0.00138961	0.0390777	0.0220705	0.027676	0.0308422	0.0309796	0.0235984	C03145	N-Formylmethionine; N-Formyl-L-methionine	Cysteine and methionine metabolism(ko00270)	--	--	--	--	--	--	--	--	--	--	--	--	--	--
neg_949	N-Phenylacetamide	0.00020214	0.000220789	0.000369133	0.000351668	0.000297194	0.00162048	0.0035191	0.00350188	0.000729296	0.000411081	0.00181056	0.00159457	0.000316746	0.000138909	0.000234213	0.00022023	0.000309496	0.000231551	C07565	Acetanilide; N-Phenylacetamide; N-Acetylarylamine	--	--	--	--	--	--	--	--	HMDB0001250	Organic compounds	Benzenoids	Benzene and substituted derivatives	_	Benzene and substituted derivatives	Endogenous
neg_4	Pyrocatechol	4.72076e-06	5.122e-06	6.27893e-06	3.71261e-06	2.13906e-06	2.46197e-05	2.66529e-06	4.37742e-05	6.69786e-05	3.66501e-05	5.22749e-06	1.0389e-05	7.97183e-06	1.49424e-05	6.02148e-06	0	4.78483e-06	4.7539e-06	C00090	Catechol; 1,2-Benzenediol; o-Benzenediol; 1,2-Dihydroxybenzene; Brenzcatechin; Pyrocatechol	Chlorocyclohexane and chlorobenzene degradation(ko00361);;Benzoate degradation(ko00362);;Fluorobenzoate degradation(ko00364);;Dioxin degradation(ko00621);;Polycyclic aromatic hydrocarbon degradation(ko00624);;Naphthalene degradation(ko00626);;Aminobenzoate degradation(ko00627);;Metabolic pathways(ko01100);;Microbial metabolism in diverse environments(ko01120);;Degradation of aromatic compounds(ko…	--	--	--	--	--	--	--	HMDB0000957	Organic compounds	Benzenoids	Phenols	Benzenediols	Catechols	Endogenous;Food;Environmental;Biological
neg_757	FMNH	1.82032e-07	5.19758e-07	7.81653e-06	3.42326e-06	1.96974e-06	1.12705e-05	4.54058e-06	1.91944e-05	3.16311e-05	2.13702e-05	3.75921e-06	8.22407e-06	2.03349e-05	2.98151e-05	2.40325e-05	9.05183e-05	0.000453202	5.67256e-05	--	--	--	--	--	--	--	--	--	--	HMDB0001142	Organic compounds	Nucleosides, nucleotides, and analogues	Flavin nucleotides	_	Flavin nucleotides	Endogenous
neg_1123	Asparaginyl-Alanine	4.90296e-07	0	4.51063e-06	3.48619e-06	3.77443e-06	1.4555e-05	2.75421e-05	3.11883e-05	1.13624e-05	1.82066e-06	1.31293e-05	7.78486e-06	0.000175363	0.000119541	0.000125645	5.79468e-05	0.000101877	9.41529e-05	--	--	--	--	--	--	--	--	--	--	HMDB0028724	Organic compounds	Organic acids and derivatives	Carboxylic acids and derivatives	Amino acids, peptides, and analogues	Dipeptides	Endogenous
neg_578	Hexyl hexanoate	3.59737e-05	1.83935e-05	5.15338e-06	8.72371e-06	6.44343e-06	1.19824e-05	7.06475e-05	0	2.82988e-06	3.39924e-05	0.000101918	8.60783e-05	3.97141e-05	6.29954e-05	4.96669e-05	3.03675e-05	4.17464e-05	3.32053e-05	--	--	--	LMFA07010438	hexyl hexanoate	hexyl hexanoate	WE(6:0/6:0)	Fatty Acyls [FA]	Fatty esters [FA07]	Wax monoesters [FA0701]	HMDB0033619	Organic compounds	Lipids and lipid-like molecules	Fatty Acyls	Fatty acid esters	Fatty acid esters	Endogenous;Food;Biological
neg_21	3,4-Dihydroxybenzoic acid	4.65605e-05	5.8192e-05	5.82344e-05	4.07704e-05	1.97644e-05	0.000279771	3.17253e-05	0.000440556	0.000655547	0.000404819	5.6111e-05	0.000120373	2.75206e-06	3.39364e-06	6.84487e-06	0	7.9242e-06	9.13786e-06	C00230	3,4-Dihydroxybenzoate; 3,4-Dihydroxybenzoic acid; Protocatechuate; Protocatechuic acid	Benzoate degradation(ko00362);;Phenylalanine, tyrosine and tryptophan biosynthesis(ko00400);;Toluene degradation(ko00623);;Polycyclic aromatic hydrocarbon degradation(ko00624);;Aminobenzoate degradation(ko00627);;Metabolic pathways(ko01100);;Biosynthesis of secondary metabolites(ko01110);;Microbial metabolism in diverse environments(ko01120);;Degradation of aromatic compounds(ko01220)	--	--	--	--	--	--	--	HMDB0001856	Organic compounds	Benzenoids	Benzene and substituted derivatives	Benzoic acids and derivatives	Hydroxybenzoic acid derivatives	Food;Biological
neg_193	7-cyano-7-carbaguanine	1.69417e-06	5.98375e-06	4.93566e-06	2.24671e-06	3.44037e-06	1.48567e-05	1.24955e-05	6.61813e-06	1.46962e-05	1.56407e-05	3.74162e-05	2.34389e-05	7.90638e-05	8.04962e-05	3.51322e-05	2.07615e-05	5.65103e-05	1.09662e-05	--	--	--	--	--	--	--	--	--	--	--	--	--	--	--	--	--
neg_1089	Praziquantel	2.10212e-06	4.21428e-06	5.26792e-06	4.50916e-06	5.94734e-06	2.07998e-05	5.37909e-05	5.29153e-05	7.36773e-06	2.9629e-06	1.31333e-05	1.20136e-05	0.00040603	0.000162989	0.000533632	0.00085987	0.000744533	0.000917237	C07367	Praziquantel	--	--	--	--	--	--	--	--	--	--	--	--	--	--	--
neg_959	Streptomycin	7.08044e-07	5.44773e-07	2.12503e-06	3.88293e-06	1.14391e-05	8.05088e-06	3.16649e-06	1.95343e-05	3.75916e-05	1.674e-05	9.17656e-06	1.28607e-06	0.0144126	0.00997298	0.0121499	0.010834	0.0139561	0.0096835	C00413	Streptomycin	Streptomycin biosynthesis(ko00521)	--	--	--	--	--	--	--	--	--	--	--	--	--	--
neg_886	11-cis-Retinol	4.21229e-05	3.01521e-06	3.54043e-07	1.20276e-05	0	6.25753e-06	6.98515e-06	0.000102497	4.67781e-05	0	4.10643e-05	9.48843e-06	9.38734e-06	7.52601e-07	1.44549e-05	1.85856e-06	3.49795e-05	2.73877e-05	C00899	11-cis-Retinol	--	LMPR01090005	11-cis-Retinol	11Z-retinol	_	Prenol Lipids [PR]	Isoprenoids [PR01]	Retinoids [PR0109]	HMDB0006216	Organic compounds	Lipids and lipid-like molecules	Prenol lipids	Retinoids	Retinoids	Endogenous;Food;Biological
neg_29	2,5-Dihydroxybenzoic acid	6.51873e-05	0.00012459	6.32403e-05	0.000299483	0.000202125	0.000205316	1.43079e-05	0.000702367	0.000882801	0.000916315	0.00020922	0.000385112	9.71519e-05	0.000115894	0.000103069	4.78987e-05	0.000119597	8.3536e-05	C00628	2,5-Dihydroxybenzoate; 2,5-Dihydroxybenzoic acid; Gentisic acid; Hydroquinonecarboxylic acid; Gentisate	Tyrosine metabolism(ko00350);;Benzoate degradation(ko00362);;Naphthalene degradation(ko00626);;Metabolic pathways(ko01100);;Microbial metabolism in diverse environments(ko01120)	--	--	--	--	--	--	--	HMDB0000152	Organic compounds	Benzenoids	Benzene and substituted derivatives	Benzoic acids and derivatives	Hydroxybenzoic acid derivatives	Endogenous;Food;Biological
neg_999	Piperidione	4.02245e-06	2.6448e-06	8.53913e-06	1.0324e-05	5.61969e-06	1.36408e-05	4.07365e-05	5.82223e-05	1.19256e-05	8.45392e-06	1.41973e-05	1.12481e-05	9.41629e-05	5.38685e-05	5.61916e-05	6.45435e-05	7.87145e-05	5.87557e-05	C17730	Piperidione; 3,3-Diethyl-2,4-dioxopiperidine	--	--	--	--	--	--	--	--	--	--	--	--	--	--	--
neg_1062	Methionyl-Valine	2.90072e-06	2.12255e-06	8.86158e-06	8.67795e-06	4.47074e-06	2.69397e-05	6.65398e-05	5.8351e-05	7.85113e-06	1.24498e-06	2.20572e-05	1.59072e-05	1.37039e-05	1.81366e-05	2.00497e-05	1.8662e-06	2.06167e-05	3.19036e-05	--	--	--	--	--	--	--	--	--	--	HMDB0028986	Organic compounds	Organic acids and derivatives	Carboxylic acids and derivatives	Amino acids, peptides, and analogues	Dipeptides	Endogenous
neg_680	Succinyllipoic acid	7.59957e-08	1.09659e-05	1.54944e-05	1.19069e-05	1.30067e-05	3.60535e-05	0.000117202	7.77875e-05	1.60149e-05	6.34921e-06	2.83764e-05	3.20065e-05	1.47889e-05	1.92105e-06	1.17674e-05	6.21535e-06	2.23344e-05	8.22988e-06	--	--	--	--	--	--	--	--	--	--	--	--	--	--	--	--	--
neg_709	4-guanidinobutanoic acid	2.25107e-06	1.1634e-05	2.66007e-05	2.53488e-05	2.27722e-05	5.18658e-05	0.000142146	0.000150086	3.39956e-05	1.1178e-05	5.03739e-05	5.65811e-05	7.6798e-05	6.80953e-05	6.58782e-05	3.34739e-05	5.3683e-05	3.87179e-05	--	--	--	--	--	--	--	--	--	--	HMDB0031842	Organic compounds	Phenylpropanoids and polyketides	Stilbenes	_	Stilbenes	Endogenous;Food;Biological
neg_234	5-methylaminomethyl-2-thiouridine	2.67626e-06	1.27982e-06	6.84868e-07	6.70688e-07	1.91601e-06	6.53972e-06	1.92865e-05	2.29989e-05	0	1.93535e-07	7.77877e-07	2.79114e-07	0.00633896	0.011465	0.00616829	0.0105224	0.00342278	0.00230476	--	--	--	--	--	--	--	--	--	--	--	--	--	--	--	--	--
neg_1002	Aloin A	1.32644e-05	1.60602e-05	1.49536e-05	1.71845e-05	9.08594e-06	3.59981e-05	3.72752e-05	9.23934e-05	7.49587e-05	7.6753e-05	2.85316e-05	2.39846e-05	2.04909e-06	1.31159e-07	1.50318e-06	1.75396e-06	1.89957e-05	2.74466e-06	C10305	Barbaloin; Aloin; Aloin A	--	--	--	--	--	--	--	--	HMDB0035219	Organic compounds	Benzenoids	Anthracenes	_	Anthracenes	Food
neg_542	actinonin	0.000710831	0.000687608	0.000676109	0.000963744	0.000786337	0.0357834	0.0102744	0.0185011	0.0266091	0.0391393	0.0144535	0.0127383	4.40732e-06	3.23543e-05	2.22163e-05	0	8.44788e-06	1.83185e-05	C12056	Actinonin	--	--	--	--	--	--	--	--	--	--	--	--	--	--	--
neg_965	Diethyl decanedioate	1.32886e-06	8.11155e-06	1.49407e-05	1.47805e-05	1.11268e-05	2.87436e-05	7.51708e-05	8.14917e-05	1.7958e-05	9.07275e-06	2.87472e-05	2.97375e-05	1.55158e-05	5.09894e-06	3.59354e-05	1.22462e-05	5.87741e-05	5.39168e-05	--	--	--	--	--	--	--	--	--	--	HMDB0040429	Organic compounds	Lipids and lipid-like molecules	Fatty Acyls	Fatty acid esters	Fatty acid esters	Endogenous;Food;Biological
neg_276	Ferulic acid	0.000115117	4.44051e-05	0.000152187	0.000398606	0.00040603	0.000533632	0.00085987	0.000917237	0.00150081	0.000391651	0.000283074	0.00109991	0.000520205	0.000394132	0.000527309	0.00045411	0.000670534	0.000464566	C01494	Ferulate; Ferulic acid; 4-Hydroxy-3-methoxycinnamic acid; 3-Methoxy-4-hydroxy-trans-cinnamate; 4-Hydroxy-3-methoxycinnamate	Metabolic pathways(ko01100);;Biosynthesis of secondary metabolites(ko01110)	--	--	--	--	--	--	--	HMDB0000954	Organic compounds	Phenylpropanoids and polyketides	Cinnamic acids and derivatives	Hydroxycinnamic acids and derivatives	Hydroxycinnamic acids	Food;Biological
neg_1005	Serinyl-Threonine	1.17279e-05	1.76258e-05	2.26272e-05	5.91405e-05	9.78143e-05	3.44246e-05	7.96428e-05	4.66072e-05	9.81343e-05	0.000216755	0.000100087	0.000201389	1.27563e-05	7.96896e-06	1.39784e-05	1.05881e-06	1.67382e-05	1.04982e-05	--	--	--	--	--	--	--	--	--	--	--	--	--	--	--	--	--
neg_377	D-Xylitol	1.22987e-06	1.61518e-06	4.8893e-06	3.72746e-06	4.03251e-06	1.12586e-05	2.72015e-05	3.56798e-05	4.33791e-06	0	9.04821e-06	5.3541e-06	0.00034672	0.000198531	0.000197397	0.000242395	0.000287803	0.000207543	--	--	--	--	--	--	--	--	--	--	HMDB0002917	Organic compounds	Organic oxygen compounds	Organooxygen compounds	Carbohydrates and carbohydrate conjugates	Sugar alcohols	Food;Biological
neg_758	Ethyl methionate	8.36908e-07	5.06001e-06	1.56844e-05	1.52574e-05	2.30445e-05	5.11322e-05	0.000104021	0.000120522	2.65271e-05	1.09055e-05	3.35786e-05	3.96877e-05	6.22692e-05	0.000104142	5.8741e-05	3.39522e-05	7.50673e-05	8.12712e-05	--	--	--	--	--	--	--	--	--	--	--	--	--	--	--	--	--
neg_801	L-Kynurenine	1.39089e-05	1.67986e-05	3.27536e-05	3.19276e-05	2.49037e-05	8.08372e-05	0.000136865	0.000219633	6.62934e-05	3.21232e-05	6.85763e-05	5.57122e-05	4.81824e-06	1.95662e-05	1.11954e-05	1.25215e-05	9.12535e-06	1.12058e-05	C00328	L-Kynurenine; 3-Anthraniloyl-L-alanine	Tryptophan metabolism(ko00380);;Metabolic pathways(ko01100)	--	--	--	--	--	--	--	HMDB0000684	Organic compounds	Organic oxygen compounds	Organooxygen compounds	Carbonyl compounds	Alkyl-phenylketones	Endogenous;Food;Biological
neg_474	decan-1-ol	1.16216e-05	1.25587e-05	0	0	5.66054e-07	5.07616e-06	3.35443e-05	4.62101e-07	0	6.62249e-06	1.64611e-05	2.82659e-05	4.86022e-06	1.60367e-06	1.28117e-05	1.00447e-06	6.30214e-06	7.12051e-06	--	--	--	--	--	--	--	--	--	--	HMDB0011624	Organic compounds	Lipids and lipid-like molecules	Fatty Acyls	Fatty alcohols	Fatty alcohols	Endogenous;Food;Biological
neg_16	Methylmalonic acid	0.000116961	0.00130707	0.000267419	0.000152123	0.000157595	0.00070555	0.00152723	0.000485743	0.000475872	0.000480928	0.00193092	0.00272974	1.0521e-05	1.50587e-05	5.7025e-06	1.65594e-06	1.37707e-05	1.38165e-05	C02170	Methylmalonate; Methylmalonic acid	Pyrimidine metabolism(ko00240);;Valine, leucine and isoleucine degradation(ko00280);;Propanoate metabolism(ko00640)	LMFA01170118	Methylmalonic acid	2-methyl-propanedioic acid	_	Fatty Acyls [FA]	Fatty Acids and Conjugates [FA01]	Dicarboxylic acids [FA0117]	HMDB0000202	Organic compounds	Organic acids and derivatives	Carboxylic acids and derivatives	Dicarboxylic acids and derivatives	Dicarboxylic acids and derivatives	Endogenous
neg_587	N'-Formylkynurenine	8.87006e-06	1.68855e-05	3.49975e-05	3.31642e-05	3.23914e-05	4.55588e-05	9.76632e-05	0.000238756	4.01351e-05	2.01044e-05	4.20539e-05	4.37658e-05	0.00018074	4.81013e-05	0.000181814	8.34053e-05	0.00021282	0.000123274	--	--	--	--	--	--	--	--	--	--	HMDB0001200	Organic compounds	Organic oxygen compounds	Organooxygen compounds	Carbonyl compounds	Alkyl-phenylketones	Endogenous
neg_554	Cholesterol	1.29743e-05	1.78266e-05	1.40452e-06	2.42511e-06	0	4.29406e-06	1.6861e-05	0	6.62568e-07	1.67407e-06	6.56182e-05	2.42275e-05	2.06855e-06	9.43864e-06	4.16269e-06	3.05837e-06	1.07033e-06	2.40167e-06	C00187	Cholesterol; Cholest-5-en-3beta-ol	Steroid biosynthesis(ko00100);;Steroid degradation(ko00984);;Metabolic pathways(ko01100);;Microbial metabolism in diverse environments(ko01120)	LMST01010001	Cholesterol	cholest-5-en-3beta-ol	Cholesterol; Cholest-5-en-3-ol; (3beta)-Cholest-5-en-3-ol; Cholesteryl alcohol	Sterol Lipids [ST]	Sterols [ST01]	Cholesterol and derivatives [ST0101]	HMDB0000067	Organic compounds	Lipids and lipid-like molecules	Steroids and steroid derivatives	Cholestane steroids	Cholesterols and derivatives	Endogenous;Food;Synthetic;Biological
neg_633	D-Erythro-imidazole-glycerol-phosphate	0	2.04579e-05	0	0	0	1.83459e-06	2.14564e-05	4.0986e-06	1.69548e-06	0	1.81497e-05	1.65081e-05	0.000155725	8.35269e-05	0.000107142	0.000112188	0.000177023	8.70912e-05	--	--	--	--	--	--	--	--	--	--	HMDB0012208	Organic compounds	Organic acids and derivatives	Organic phosphoric acids and derivatives	Phosphate esters	Monoalkyl phosphates	Endogenous;Food;Biological
neg_443	Shikimic acid	1.84406e-05	3.2534e-05	6.93959e-05	7.1485e-05	7.00956e-05	0.000102715	0.000329979	0.000334919	8.329e-05	4.55658e-05	9.29842e-05	0.000110505	3.21514e-05	1.02381e-05	4.48982e-05	2.18519e-05	6.83281e-05	5.50692e-05	C00493	Shikimate; Shikimic acid; 3,4,5-Trihydroxy-1-cyclohexenecarboxylic acid	Phenylalanine, tyrosine and tryptophan biosynthesis(ko00400);;Metabolic pathways(ko01100);;Biosynthesis of secondary metabolites(ko01110);;Biosynthesis of amino acids(ko01230)	--	--	--	--	--	--	--	HMDB0003070	Organic compounds	Organic oxygen compounds	Organooxygen compounds	Alcohols and polyols	Shikimic acids and derivatves	Endogenous;Food;Biological
neg_409	Hexanediol	8.25899e-07	1.51795e-05	3.84203e-05	3.86062e-05	3.86307e-05	8.668e-05	0.000230225	0.000143916	5.82733e-05	2.38255e-05	6.1451e-05	7.33635e-05	9.41674e-07	0	0	0	1.65943e-05	3.23554e-06	--	--	--	--	--	--	--	--	--	--	--	--	--	--	--	--	--
neg_626	2(alpha-D-Mannosyl)-D-glycerate	3.35117e-06	3.47516e-06	1.10948e-05	1.16275e-05	1.21352e-05	1.23133e-05	6.03071e-05	4.56848e-05	1.51507e-05	3.51696e-06	1.30577e-05	7.90186e-06	0.000479712	0.000119997	0.000461727	0.000337318	0.000746398	0.000464918	--	--	--	--	--	--	--	--	--	--	--	--	--	--	--	--	--
neg_1135	Zidovudine	1.10264e-06	2.62685e-06	3.41002e-06	5.16663e-06	1.76376e-06	6.14795e-06	7.3387e-06	1.17979e-05	1.02834e-05	5.49352e-06	6.5712e-06	1.23867e-05	7.0375e-05	2.61466e-07	2.9674e-05	8.35529e-05	9.9119e-05	7.22903e-05	C07210	Zidovudine; Azidothymidine; 3'-Azido-3'-deoxythymidine; AZT	--	--	--	--	--	--	--	--	--	--	--	--	--	--	--
neg_59	4-Vinylphenol	4.16129e-06	8.81011e-06	2.51778e-06	2.90727e-06	0	1.39315e-05	3.9244e-06	4.56969e-05	1.58422e-05	1.0335e-05	3.47981e-06	6.81532e-06	1.75613e-05	0.000103707	4.27926e-06	1.32267e-05	8.60401e-06	8.88964e-06	C05627	4-Hydroxystyrene; 4-Vinylphenol	--	--	--	--	--	--	--	--	HMDB0004072	Organic compounds	Benzenoids	Benzene and substituted derivatives	Styrenes	Styrenes	Endogenous;Food;Biological
neg_781	p-aminobenzoyl glutamate	9.21328e-06	3.0921e-05	7.34892e-05	6.81584e-05	6.58953e-05	0.000102058	0.000159363	0.000425646	9.55169e-05	3.89972e-05	7.76517e-05	0.000127952	2.29972e-05	1.19172e-05	1.41497e-05	1.57129e-05	2.18768e-05	1.26991e-05	--	--	--	--	--	--	--	--	--	--	--	--	--	--	--	--	--
neg_1025	Histidinyl-Tyrosine	4.35477e-05	0.000111239	4.88969e-05	5.08057e-05	3.62776e-05	0.000206541	5.30063e-05	0.000658743	0.000275011	0.000161487	4.94257e-05	9.7922e-05	0	4.48869e-06	4.95182e-05	7.92988e-06	2.17516e-06	3.30062e-05	--	--	--	--	--	--	--	--	--	--	HMDB0028897	Organic compounds	Organic acids and derivatives	Carboxylic acids and derivatives	Amino acids, peptides, and analogues	Dipeptides	Endogenous
neg_332	3-Deoxy-D-manno-octulosonate	1.0353e-06	5.02936e-06	1.31215e-06	4.55742e-07	4.61198e-07	7.81491e-06	7.59769e-06	1.07152e-05	3.73312e-06	0	1.34213e-05	5.88816e-06	2.17259e-05	7.39338e-05	3.96066e-05	6.48993e-06	4.37044e-05	3.86709e-05	C01187	3-Deoxy-D-manno-octulosonate; Ketodeoxyoctonate; KDO; 2-Dehydro-3-deoxy-D-octonate; 3-Deoxy-D-manno-2-octulosonate; 3-Deoxyoctulosonic acid	Lipopolysaccharide biosynthesis(ko00540);;Metabolic pathways(ko01100)	--	--	--	--	--	--	--	--	--	--	--	--	--	--
neg_400	Salicin	4.09842e-06	2.53504e-05	1.35278e-05	9.02022e-06	7.24187e-06	4.64406e-05	1.48772e-05	9.45813e-05	5.51463e-05	4.86934e-05	2.295e-05	3.39784e-05	0.000158872	0.00139442	0.000608175	8.85919e-05	8.04902e-05	0.000131246	C01451	Salicin; Salicoside	Glycolysis / Gluconeogenesis(ko00010)	--	--	--	--	--	--	--	HMDB0003546	Organic compounds	Organic oxygen compounds	Organooxygen compounds	Carbohydrates and carbohydrate conjugates	Phenolic glycosides	Biological
neg_872	5-Methoxydimethyltryptamine	1.59964e-05	2.26582e-05	3.73143e-05	3.78617e-05	3.4547e-05	6.19551e-05	0.000106509	0.000217717	4.90203e-05	2.83955e-05	6.57544e-05	6.90273e-05	4.66505e-05	7.01777e-06	6.13078e-05	5.67873e-05	6.65479e-05	4.4587e-05	--	--	--	--	--	--	--	--	--	--	HMDB0002004	Organic compounds	Organoheterocyclic compounds	Indoles and derivatives	Tryptamines and derivatives	Tryptamines and derivatives	Endogenous
neg_356	N-Acetylornithine	8.51867e-07	2.54043e-07	7.32767e-07	2.24067e-06	2.04909e-06	1.50318e-06	1.75396e-06	2.74466e-06	6.88421e-06	4.70031e-06	1.75445e-06	1.37529e-06	8.9838e-07	0.000193386	0	0	0	0	C00437	N-Acetylornithine; N2-Acetyl-L-ornithine	Arginine biosynthesis(ko00220);;Metabolic pathways(ko01100);;Biosynthesis of secondary metabolites(ko01110);;2-Oxocarboxylic acid metabolism(ko01210);;Biosynthesis of amino acids(ko01230)	--	--	--	--	--	--	--	HMDB0003357	Organic compounds	Organic acids and derivatives	Carboxylic acids and derivatives	Amino acids, peptides, and analogues	N-acyl-L-alpha-amino acids	Endogenous;Food;Biological
neg_990	2-Butoxyethanol	3.84333e-06	1.13911e-05	2.76138e-05	2.75967e-05	2.56285e-05	3.84453e-05	0.000101216	8.85734e-05	3.84225e-05	2.11807e-05	4.31535e-05	4.59516e-05	0.000232502	0.000291481	0.000719255	0.000243114	0.000232922	0.000270966	C19355	2-Butoxyethanol	--	--	--	--	--	--	--	--	HMDB0031327	Organic compounds	Organooxygen compounds	Ethers	Dialkyl ethers	Dialkyl ethers	Endogenous;Food
neg_280	Stachyose	2.49815e-06	5.45729e-06	9.72425e-06	1.03556e-05	8.66452e-06	2.53883e-05	9.80689e-06	5.80348e-05	4.20953e-05	2.4314e-05	6.26774e-06	1.55077e-05	0.000149022	6.12747e-05	0.000101381	0.000141904	0.000170274	0.000101276	C01613	Stachyose	Galactose metabolism(ko00052)	--	--	--	--	--	--	--	HMDB0003553	Organic compounds	Organic oxygen compounds	Organooxygen compounds	Carbohydrates and carbohydrate conjugates	Oligosaccharides	Endogenous;Food;Biological
neg_403	Chitobiose	9.74014e-07	1.73202e-06	2.53826e-06	1.46522e-06	2.24244e-06	6.56526e-06	4.56088e-06	1.35208e-05	8.6944e-06	1.04495e-06	7.33848e-06	3.80214e-06	7.24187e-06	2.96114e-06	4.64406e-05	1.48772e-05	0.000135093	9.45813e-05	C01674	Chitobiose; Diacetylchitobiose; N,N'-Diacetylchitobiose	Amino sugar and nucleotide sugar metabolism(ko00520);;Metabolic pathways(ko01100);;ABC transporters(ko02010)	--	--	--	--	--	--	--	HMDB0003556	Organic compounds	Organic oxygen compounds	Organooxygen compounds	Carbohydrates and carbohydrate conjugates	Acylaminosugars	Endogenous
neg_887	Deoxycholic acid	0.000205412	1.84568e-05	1.30527e-05	2.19014e-05	1.58353e-05	7.37272e-06	0.000108942	7.40012e-05	0.000287481	8.3666e-05	0.000135223	1.71593e-05	0.000158684	0.00053182	0.000454831	0.000667535	0.000368209	0.000450013	C04483	Deoxycholic acid; Deoxycholate; 3alpha,12alpha-Dihydroxy-5beta-cholanate; 3alpha,12alpha-Dihydroxy-5beta-cholanic acid	Secondary bile acid biosynthesis(ko00121)	LMST04010040	Deoxycholic acid	3alpha,12alpha-Dihydroxy-5beta-cholan-24-oic Acid	_	Sterol Lipids [ST]	Bile acids and derivatives [ST04]	C24 bile acids, alcohols, and derivatives [ST0401]	HMDB0000626	Organic compounds	Lipids and lipid-like molecules	Steroids and steroid derivatives	Bile acids, alcohols and derivatives	Dihydroxy bile acids, alcohols and derivatives	Endogenous;Food
neg_63	5-Dehydro-4-deoxy-D-glucuronate	0.000184787	0.000105002	6.89119e-05	0.000817552	0.00128002	0.000376431	0.000257282	0.00120038	0.00115211	0.00233397	0.000405504	0.001681	1.3125e-05	8.51294e-06	1.10728e-05	1.0577e-05	1.54917e-05	9.08235e-06	C04053	5-Dehydro-4-deoxy-D-glucuronate; 4-Deoxy-L-threo-5-hexosulose uronate	Pentose and glucuronate interconversions(ko00040)	--	--	--	--	--	--	--	--	--	--	--	--	--	--
neg_482	N-delta-(phosphonoacetyl)-L-ornithine	2.42568e-05	2.42866e-05	7.28931e-05	0.000112048	0.000121055	0.000102849	0.000278708	0.000405121	0.000111954	0.000110915	7.70107e-05	0.000141072	6.46728e-05	3.37996e-05	3.70468e-05	4.70317e-05	5.37889e-05	3.71814e-05	--	--	--	--	--	--	--	--	--	--	--	--	--	--	--	--	--
neg_462	3-dehydro-2-deoxy-D-gluconate	1.51215e-07	3.71813e-06	1.1602e-05	1.00161e-05	8.68741e-06	2.14963e-05	3.3823e-05	5.5679e-05	1.5452e-05	2.8789e-06	1.16701e-05	1.60146e-05	0.0125089	0.00613271	0.00823802	0.00878107	0.0133058	0.00774948	--	--	--	--	--	--	--	--	--	--	--	--	--	--	--	--	--
neg_1111	N6-Acetyl-L-lysine-1	6.4207e-06	2.66207e-06	1.28075e-05	1.66351e-05	6.75614e-06	2.48134e-05	5.12108e-05	6.36447e-05	1.90562e-05	7.32097e-06	1.73646e-05	1.17333e-05	1.30617e-06	2.57683e-06	1.69186e-06	8.37756e-06	0	3.30003e-06	--	--	--	--	--	--	--	--	--	--	--	--	--	--	--	--	--
neg_777	L-Acetylcarnitine	5.0313e-06	2.24511e-05	1.51281e-05	1.48066e-05	1.1327e-05	3.944e-05	1.84521e-05	0.000113981	4.56182e-05	2.03964e-05	3.4084e-05	3.00745e-05	2.37568e-05	3.6106e-07	8.39757e-05	2.54131e-05	0.000298285	0.000321589	--	--	--	LMFA07070050	Acetyl-L-carnitine	(3R)-3-acetyloxy-4-(trimethylazaniumyl)butanoate	L-Acetylcarnitine	Fatty Acyls [FA]	Fatty esters [FA07]	Fatty acyl carnitines [FA0707]	HMDB0000201	Organic compounds	Lipids and lipid-like molecules	Fatty Acyls	Fatty acid esters	Acyl carnitines	Endogenous;Food;Biological
neg_648	cis-Hexenal	3.25472e-06	6.55395e-06	1.82297e-05	1.57455e-05	1.821e-05	2.9579e-05	7.66574e-05	5.1594e-05	2.48601e-05	1.14594e-05	2.46597e-05	3.07539e-05	0	7.86862e-06	6.25753e-06	6.98515e-06	0.000145991	0.000102497	--	--	--	--	--	--	--	--	--	--	--	--	--	--	--	--	--
neg_1156	Methionyl-Leucine	4.43217e-06	1.38012e-05	2.59379e-05	2.2191e-05	2.24443e-05	3.93199e-05	9.60738e-05	8.62597e-05	2.90367e-05	1.31646e-05	4.03763e-05	4.22106e-05	0.00436338	0.00658873	0.00393832	0.00142975	0.00545991	0.00581464	--	--	--	--	--	--	--	--	--	--	HMDB0028977	Organic compounds	Organic acids and derivatives	Carboxylic acids and derivatives	Amino acids, peptides, and analogues	Dipeptides	Endogenous
neg_357	Ethyl vanillin	2.47333e-05	9.57048e-05	3.37361e-05	3.107e-05	2.37568e-05	8.39757e-05	2.54131e-05	0.000321589	0.000197066	7.35127e-05	4.75584e-05	3.16972e-05	4.92483e-05	1.62778e-05	4.51548e-05	2.65979e-05	5.31658e-05	3.29725e-05	--	--	--	--	--	--	--	--	--	--	HMDB0029665	Organic compounds	Organic oxygen compounds	Organooxygen compounds	Carbonyl compounds	Hydroxybenzaldehydes	Endogenous;Food
neg_557	L-seryl-AMP	3.00948e-07	8.41985e-06	0	1.48525e-06	0	0	0	0	0	4.36601e-06	1.45467e-05	5.16574e-06	1.54169e-05	7.60765e-06	1.02494e-05	6.72008e-06	2.19104e-05	8.62882e-06	--	--	--	--	--	--	--	--	--	--	--	--	--	--	--	--	--
neg_594	cis-Acetylacrylate	7.85674e-07	1.36586e-06	2.35681e-06	1.28104e-06	2.72291e-06	2.69253e-06	6.20818e-06	9.62831e-06	3.83262e-06	1.64132e-06	2.37186e-06	2.69102e-06	0.000108761	5.37012e-05	8.79312e-05	8.04461e-05	0.000133208	7.20504e-05	C07091	cis-Acetylacrylate	Chlorocyclohexane and chlorobenzene degradation(ko00361);;Microbial metabolism in diverse environments(ko01120)	--	--	--	--	--	--	--	--	--	--	--	--	--	--
neg_422	Dimethyl-L-arginine	1.34307e-06	3.0364e-06	4.41557e-06	3.13953e-06	4.08263e-06	9.76706e-06	1.17536e-05	1.3479e-05	1.02686e-05	6.47663e-06	8.28515e-06	9.81241e-06	4.45006e-06	4.71685e-06	4.8282e-06	5.51708e-06	1.16245e-05	5.94208e-06	--	--	--	--	--	--	--	--	--	--	HMDB0001539	Organic compounds	Organic acids and derivatives	Carboxylic acids and derivatives	Amino acids, peptides, and analogues	Arginine and derivatives	Endogenous;Food;Biological
neg_449	Dodecenoylcarnitine	9.93518e-06	1.32463e-05	1.77212e-06	6.07934e-07	0	1.37757e-06	2.48694e-06	1.16043e-05	3.96865e-06	1.35142e-05	2.69133e-05	4.10869e-06	7.93809e-06	1.06165e-06	1.23265e-05	6.46332e-06	1.78056e-05	2.39078e-05	--	--	--	--	--	--	--	--	--	--	--	--	--	--	--	--	--
neg_493	3-Oxo-alpha-ionol	2.07834e-06	3.77529e-06	8.61151e-06	1.01221e-05	1.20507e-05	1.26133e-05	9.96988e-06	1.76517e-05	3.01313e-05	2.58926e-05	1.11723e-05	1.9298e-05	4.55978e-05	1.73666e-05	4.52127e-05	3.52047e-05	8.90602e-05	5.29297e-05	--	--	--	--	--	--	--	--	--	--	--	--	--	--	--	--	--
neg_44	N-Acetyl-L-phenylalanine	9.62959e-06	7.0831e-05	3.02132e-05	2.62108e-05	3.84009e-05	9.33231e-05	9.47996e-05	0.000351295	3.33941e-05	1.67597e-05	5.81423e-05	6.55056e-05	5.24028e-05	4.97386e-05	0.000107449	4.76262e-05	2.85275e-05	4.99983e-05	C03519	N-Acetyl-L-phenylalanine	Phenylalanine metabolism(ko00360)	--	--	--	--	--	--	--	HMDB0000512	Organic compounds	Organic acids and derivatives	Carboxylic acids and derivatives	Amino acids, peptides, and analogues	Phenylalanine and derivatives	Endogenous
neg_562	2'-Deoxyguanosine 5'-monophosphate	1.54652e-06	2.14128e-06	4.60329e-07	0	2.1959e-06	1.88862e-06	4.90263e-06	5.1387e-07	6.50864e-07	1.86043e-06	2.02628e-06	8.95561e-06	0.00398161	0.00535463	0.00448989	0.00117212	0.00395782	0.00470099	C00362	dGMP; 2'-Deoxyguanosine 5'-monophosphate; 2'-Deoxyguanosine 5'-phosphate; Deoxyguanylic acid; Deoxyguanosine monophosphate	Purine metabolism(ko00230);;Metabolic pathways(ko01100)	--	--	--	--	--	--	--	HMDB0001044	Organic compounds	Nucleosides, nucleotides, and analogues	Purine nucleotides	Purine deoxyribonucleotides	Purine 2'-deoxyribonucleoside monophosphates	Endogenous
neg_293	3a,7a,12b-Trihydroxy-5b-cholanoic acid	0.00197011	0.00120866	0.000977234	0.000666675	0.000581859	0.00209345	0.0013392	0.0052882	0.00106058	0.00485474	0.00217493	0.00246283	2.24959e-05	4.25993e-05	2.59062e-05	1.38904e-05	3.00338e-05	1.74543e-05	--	--	--	--	--	--	--	--	--	--	HMDB0000312	Organic compounds	Lipids and lipid-like molecules	Steroids and steroid derivatives	Bile acids, alcohols and derivatives	Trihydroxy bile acids, alcohols and derivatives	Endogenous;Food;Biological
neg_1129	N-Acetylglucosamine 1-phosphate	8.78018e-06	4.08815e-05	0	0	0	0	9.74557e-06	0	0	4.64332e-06	2.72415e-05	7.12897e-05	1.76238e-05	1.89713e-05	1.09171e-05	2.98619e-06	1.03625e-05	1.49512e-05	--	--	--	--	--	--	--	--	--	--	--	--	--	--	--	--	--
neg_658	N3-(4-methoxyfumaroyl)-L-2,3-diaminopropanoate	8.6008e-06	1.67338e-05	3.36067e-05	2.42235e-05	2.86043e-05	5.9068e-05	7.26315e-05	9.46049e-05	4.42335e-05	2.54911e-05	7.45512e-05	7.45202e-05	2.92284e-05	2.19865e-06	3.18422e-05	1.11233e-05	8.49996e-05	5.62409e-05	--	--	--	--	--	--	--	--	--	--	--	--	--	--	--	--	--
neg_1150	Pyridoxine	1.67129e-06	2.86095e-05	1.86894e-05	5.0338e-05	7.0375e-05	2.9674e-05	8.35529e-05	7.22903e-05	6.66597e-05	4.86733e-05	5.7868e-05	0.000121218	8.08643e-06	3.56368e-06	1.39701e-05	1.24016e-05	3.41317e-05	1.90042e-05	C00314	Pyridoxine; Pyridoxol	Vitamin B6 metabolism(ko00750);;Metabolic pathways(ko01100);;Microbial metabolism in diverse environments(ko01120)	--	--	--	--	--	--	--	HMDB0000239	Organic compounds	Organoheterocyclic compounds	Pyridines and derivatives	Pyridoxines	Pyridoxines	Endogenous;Food;Synthetic;Biological
neg_775	D-mannosamine	0	2.94337e-06	1.16387e-05	3.14396e-06	4.43048e-06	1.33711e-05	2.58406e-05	2.26693e-05	8.14843e-06	8.37116e-07	1.33581e-05	9.23455e-06	1.69909e-05	1.66183e-05	1.98456e-05	1.99068e-05	2.68706e-05	1.86569e-05	--	--	--	--	--	--	--	--	--	--	--	--	--	--	--	--	--
neg_769	(2,3-Dihydroxybenzoyl)adenylate	1.37872e-06	6.93682e-06	2.19699e-06	2.84577e-06	7.15488e-06	1.37307e-05	2.80694e-05	5.05199e-08	3.8273e-06	0	1.42616e-05	3.04579e-05	4.08343e-05	1.94208e-05	2.29244e-05	2.65301e-05	3.31107e-05	2.80101e-05	C04030	(2,3-Dihydroxybenzoyl)adenylate	--	--	--	--	--	--	--	--	--	--	--	--	--	--	--
neg_599	PI(16:0/18:1(9Z))	0.00158874	0.00142682	0.00125731	0.0017005	0.00160056	0.00180644	0.00181693	0.00235418	0.0034137	0.00410968	0.0036405	0.00527152	8.41913e-05	0.000139205	5.88473e-05	2.31352e-05	0.000101597	8.49601e-05	--	--	--	LMGP06010001	PI(16:0/18:1(9Z))	1-hexadecanoyl-2-(9Z-octadecenoyl)-sn-glycero-3-phospho-(1'-myo-inositol)	PI(16:0/18:1); PI(34:1); PI(16:0_18:1)	Glycerophospholipids [GP]	Glycerophosphoinositols [GP06]	Diacylglycerophosphoinositols [GP0601]	HMDB0009783	Organic compounds	Lipids and lipid-like molecules	Glycerophospholipids	Glycerophosphoinositols	Phosphatidylinositols	Endogenous;Food;Biological
neg_292	(1R,6R)-6-Hydroxy-2-succinylcyclohexa-2,4-diene-1-carboxylate	4.59654e-06	1.27667e-05	3.0681e-05	4.35455e-05	7.7205e-05	6.43069e-05	2.64459e-05	4.27704e-05	9.39424e-05	0.000122058	3.98865e-05	0.000185664	4.94775e-05	3.13886e-05	4.08974e-05	4.13514e-05	5.1953e-05	2.96503e-05	C05817	(1R,6R)-6-Hydroxy-2-succinylcyclohexa-2,4-diene-1-carboxylate; (1R,6R)-2-Succinyl-6-hydroxy-2,4-cyclohexadiene-1-carboxylate; SHCHC	Ubiquinone and other terpenoid-quinone biosynthesis(ko00130);;Metabolic pathways(ko01100);;Biosynthesis of secondary metabolites(ko01110)	--	--	--	--	--	--	--	--	--	--	--	--	--	--
neg_446	4-methylumbelliferone	0.000187196	8.83132e-05	4.44145e-05	0.000418168	0.000612283	0.000149737	0.000107191	0.000506855	0.000589425	0.00121639	0.000201533	0.000665031	4.24464e-05	2.30566e-05	5.82126e-05	4.80225e-05	0.000158296	7.86022e-05	--	--	--	--	--	--	--	--	--	--	HMDB0059622	Organic compounds	Phenylpropanoids and polyketides	Coumarins and derivatives	Hydroxycoumarins	7-hydroxycoumarins	Biological
neg_961	Geldanamycin	3.0486e-07	2.73756e-05	9.03944e-07	6.96759e-07	8.74073e-07	2.94689e-05	1.44453e-06	2.57436e-07	5.7075e-07	2.58558e-07	0.000126935	8.57585e-07	2.91106e-05	3.59493e-05	4.37804e-05	1.44907e-05	2.48123e-05	2.0242e-05	C11222	Geldanamycin	--	--	--	--	--	--	--	--	--	--	--	--	--	--	--
neg_986	Isoleucyl-Asparagine	1.85725e-05	1.4872e-05	1.58136e-05	1.70298e-05	1.20402e-05	3.05159e-05	5.42295e-05	4.06408e-05	4.81335e-05	4.21049e-05	4.15035e-05	1.07854e-05	0.0102675	0.00124164	0.00626124	0.000440299	0.00981879	0.00651897	--	--	--	--	--	--	--	--	--	--	HMDB0028902	Organic compounds	Organic acids and derivatives	Carboxylic acids and derivatives	Amino acids, peptides, and analogues	Dipeptides	Endogenous
neg_132	gabaculine	2.40453e-05	3.16686e-05	0.000101992	0.000119992	0.000129273	0.000205607	0.000343094	0.000488043	0.000139618	7.47819e-05	0.000115115	0.000168578	5.14839e-06	0	7.13431e-07	0	1.66945e-05	4.38948e-06	C12110	Gabaculine; 3-Amino-2,3-dihydrobenzoic acid	--	--	--	--	--	--	--	--	--	--	--	--	--	--	--
neg_556	trans-Isohumulone	1.22277e-07	8.07609e-06	2.19015e-05	1.90966e-05	1.68088e-05	3.50631e-05	4.92473e-05	7.96261e-05	2.52518e-05	1.07923e-05	1.99647e-05	3.40431e-05	6.09485e-06	9.16259e-07	7.82892e-06	6.68027e-07	1.03782e-05	1.05275e-05	--	--	--	--	--	--	--	--	--	--	--	--	--	--	--	--	--
neg_345	N-Acetylmuramoyl-Ala	4.6623e-06	4.43503e-06	1.00497e-05	1.16389e-05	1.30087e-05	1.32864e-05	2.94583e-05	3.17441e-05	1.45198e-05	1.13595e-05	1.65433e-05	1.96845e-05	0.000630977	0.000346013	0.000412424	0.00024206	0.000432695	0.000408984	C02999	N-Acetylmuramoyl-Ala; N-Acetyl-D-muramoyl-L-alanine	--	--	--	--	--	--	--	--	--	--	--	--	--	--	--
neg_339	N3-methylcytosine	5.40308e-06	8.43567e-06	5.5086e-06	4.11052e-06	3.80152e-06	1.24517e-05	1.13573e-05	3.59579e-05	1.01837e-05	5.97461e-06	1.23985e-05	9.64595e-06	0.000147581	7.1285e-05	8.9206e-05	4.92831e-05	0.000191029	3.60801e-05	--	--	--	--	--	--	--	--	--	--	HMDB0011601	Organic compounds	Organoheterocyclic compounds	Diazines	Pyrimidines and pyrimidine derivatives	Pyrimidones	Endogenous
neg_782	L-Proline	7.19316e-07	3.83894e-06	6.14917e-06	7.54992e-06	6.56011e-06	1.201e-05	5.65113e-06	3.22553e-05	1.58375e-05	7.27178e-06	6.33471e-06	1.15881e-05	0.000468766	0.000202352	0.000296636	0.000352661	0.000444415	0.000317975	C00148	L-Proline; 2-Pyrrolidinecarboxylic acid	Arginine and proline metabolism(ko00330);;Carbapenem biosynthesis(ko00332);;Prodigiosin biosynthesis(ko00333);;Novobiocin biosynthesis(ko00401);;Staurosporine biosynthesis(ko00404);;Aminoacyl-tRNA biosynthesis(ko00970);;Metabolic pathways(ko01100);;Biosynthesis of secondary metabolites(ko01110);;Biosynthesis of amino acids(ko01230);;ABC transporters(ko02010)	--	--	--	--	--	--	--	HMDB0000162	Organic compounds	Organic acids and derivatives	Carboxylic acids and derivatives	Amino acids, peptides, and analogues	Proline and derivatives	Endogenous;Food;Synthetic;Biological
neg_367	Undecanol	0.00183985	0.00140349	0.000557532	0.00118283	0.000863525	0.000914565	0.00300106	0.000135674	0.000442389	0.00203806	0.00362829	0.00476073	0.022878	0.0133194	0.0103445	0.00426349	0.0292174	0.0142166	--	--	--	--	--	--	--	--	--	--	--	--	--	--	--	--	--
neg_899	Anisomycin	3.231e-06	9.36828e-06	3.2165e-06	2.20952e-06	1.68297e-06	2.93819e-06	2.34074e-05	1.89631e-06	2.22475e-06	7.49542e-07	1.01177e-05	8.36585e-06	0.000110193	0.00047893	3.00568e-05	3.4527e-05	4.71234e-05	2.72328e-05	C11281	Anisomycin	--	--	--	--	--	--	--	--	--	--	--	--	--	--	--
neg_1084	Spiramycin 1	0.000138171	0.000173739	8.97974e-05	4.97111e-05	4.48137e-05	0.000485966	0.000312478	0.00023612	0.000364442	0.000558212	0.000327229	0.000214084	6.6885e-05	3.91516e-05	5.30839e-05	5.11906e-05	7.76746e-05	4.51641e-05	--	--	--	--	--	--	--	--	--	--	--	--	--	--	--	--	--
neg_38	Xanthurenic acid	2.53546e-06	0	5.49829e-06	1.08784e-05	9.38734e-06	1.44549e-05	1.85856e-06	2.73877e-05	2.80438e-05	2.58855e-05	2.71932e-07	3.68385e-06	2.98731e-05	7.87624e-06	2.47928e-05	1.9414e-05	3.44113e-05	2.67439e-05	C02470	Xanthurenic acid; Xanthurenate	Tryptophan metabolism(ko00380)	--	--	--	--	--	--	--	HMDB0000881	Organic compounds	Organoheterocyclic compounds	Quinolines and derivatives	Quinoline carboxylic acids	Quinoline carboxylic acids	Endogenous
neg_14	3-(2-Hydroxyphenyl)propionic acid	0.00197018	0.00330605	0.00140466	0.00180369	0.000670012	0.00497752	0.00183486	0.0116735	0.00608281	0.00423904	0.00189628	0.00301275	2.03605e-05	5.68078e-06	2.40525e-05	1.89903e-05	2.60155e-05	2.12348e-05	C01198	3-(2-Hydroxyphenyl)propanoate; 2-Hydroxyphenylpropanoate; 3-(2-Hydroxyphenyl)propionic acid; Melilotate; 3-(2-Hydroxyphenyl)propionate	Phenylalanine metabolism(ko00360);;Polycyclic aromatic hydrocarbon degradation(ko00624);;Microbial metabolism in diverse environments(ko01120)	--	--	--	--	--	--	--	HMDB0033752	Organic compounds	Phenylpropanoids and polyketides	Phenylpropanoic acids	_	Phenylpropanoic acids	Food;Biological
neg_239	Peonidin	3.591e-05	2.99992e-05	2.6713e-05	4.03248e-05	6.34178e-05	6.00314e-05	0.000153381	2.04305e-05	5.09201e-05	8.03059e-05	8.86172e-05	0.000127563	4.85016e-05	3.08055e-06	2.65498e-05	3.18595e-07	4.99533e-05	3.57541e-05	C08726	Peonidin; 3,5,7-Trihydroxy-2-(4-hydroxy-3-methoxyphenyl)-1-benzopyrylium chloride	--	LMPK12010006	Peonidin	_	_	Polyketides [PK]	Flavonoids [PK12]	Anthocyanidins [PK1201]	--	--	--	--	--	--	--
neg_192	N-Acetylneuraminic acid	2.8002e-07	1.17938e-05	1.04311e-05	3.07749e-06	1.9966e-06	2.78339e-05	5.43682e-05	2.91705e-05	5.16554e-06	0	9.1633e-06	1.47745e-05	0.000198952	0.000173088	0.000237354	0.000186431	0.000356229	0.000180205	C00270	N-Acetylneuraminate; N-Acetylneuraminic acid; 5-Acetamido-3,5-dideoxy-D-glycero-D-galacto-2-nonulosonic acid; Neu5Ac	Amino sugar and nucleotide sugar metabolism(ko00520);;Metabolic pathways(ko01100)	--	--	--	--	--	--	--	HMDB0000230	Organic compounds	Organic oxygen compounds	Organooxygen compounds	Carbohydrates and carbohydrate conjugates	N-acylneuraminic acids	Endogenous;Food;Biological
neg_481	D-Fructuronate	1.26787e-05	1.80104e-05	3.8704e-06	1.59695e-06	6.88477e-07	1.20468e-05	2.32605e-05	2.15464e-05	7.74367e-06	1.08412e-06	2.29556e-05	2.2245e-05	3.66843e-06	0	4.47978e-06	1.10141e-06	8.26615e-06	4.53035e-06	C00905	D-Fructuronate; D-Fructuronic acid	Pentose and glucuronate interconversions(ko00040);;Metabolic pathways(ko01100)	--	--	--	--	--	--	--	--	--	--	--	--	--	--
neg_927	3-Hydroxy-4-methoxycinnamic acid	2.85135e-06	2.68258e-06	1.07698e-05	4.69206e-06	7.40443e-06	1.35281e-05	2.44673e-05	3.38661e-05	7.91381e-06	8.77273e-07	9.22293e-06	8.28584e-06	0.000321843	0.000533447	0.000389155	0.000552018	0.000381271	0.000173758	--	--	--	--	--	--	--	--	--	--	HMDB0000955	Organic compounds	Phenylpropanoids and polyketides	Cinnamic acids and derivatives	Hydroxycinnamic acids and derivatives	Hydroxycinnamic acids	Food;Biological
neg_56	Sodium deoxycholate	0.0110399	0.00362093	0.00175184	0.00315057	0.00259653	0.00104901	0.00453403	0.00501703	0.0142617	0.00982092	0.0101088	0.00307735	3.62966e-05	7.84989e-06	2.53255e-05	5.26017e-05	4.10382e-05	2.92072e-05	C11171	Sodium deoxycholate	--	--	--	--	--	--	--	--	HMDB0000626	Organic compounds	Lipids and lipid-like molecules	Steroids and steroid derivatives	Bile acids, alcohols and derivatives	Dihydroxy bile acids, alcohols and derivatives	Endogenous;Food
neg_711	dimethylsuberimidate	0.000139814	3.71375e-05	2.42015e-05	3.63467e-05	2.03349e-05	2.40325e-05	9.05183e-05	5.67256e-05	0.000195841	7.04156e-05	9.62563e-05	5.7048e-05	4.48137e-05	0.000230911	0.000485966	0.000312478	0.000311341	0.00023612	--	--	--	--	--	--	--	--	--	--	--	--	--	--	--	--	--
neg_604	Farnesyl pyrophosphate	1.99821e-05	3.78295e-05	4.79394e-05	4.6597e-05	5.54023e-05	7.00916e-05	0.000101897	0.000134817	6.42506e-05	2.50967e-05	0.000162647	6.39366e-05	2.17622e-05	4.76898e-06	2.35442e-05	2.03175e-05	3.17738e-05	1.95262e-05	C00448	trans,trans-Farnesyl diphosphate; Farnesyl diphosphate; Farnesyl pyrophosphate; 2-trans,6-trans-Farnesyl diphosphate; (2E,6E)-Farnesyl diphosphate	Steroid biosynthesis(ko00100);;Terpenoid backbone biosynthesis(ko00900);;Carotenoid biosynthesis(ko00906);;Sesquiterpenoid and triterpenoid biosynthesis(ko00909);;Metabolic pathways(ko01100);;Biosynthesis of secondary metabolites(ko01110)	LMPR0103010002	Farnesyl diphosphate	Farnesyl pyrophosphate	_	Prenol Lipids [PR]	Isoprenoids [PR01]	C15 isoprenoids (sesquiterpenes) [PR0103]	HMDB0000961	Organic compounds	Lipids and lipid-like molecules	Prenol lipids	Sesquiterpenoids	Sesquiterpenoids	Endogenous;Food;Biological
neg_514	Undecaprenyl diphosphate	0.000136737	5.98712e-05	7.07836e-05	0.000124478	0.0001651	9.88552e-05	0.000178152	8.14034e-05	0.000189362	0.000275722	0.000280628	0.000294127	3.49192e-05	2.02239e-05	7.72975e-05	4.37929e-05	0.000169231	2.71044e-05	C04574	di-trans,poly-cis-Undecaprenyl diphosphate; Undecaprenyl diphosphate; Bactoprenyl diphosphate; ditrans,octacis-Undecaprenyl diphosphate	Peptidoglycan biosynthesis(ko00550);;Terpenoid backbone biosynthesis(ko00900);;Biosynthesis of secondary metabolites(ko01110)	LMPR03030004	undecaprenyl trihydrogen diphosphate	(2E,6E,10E,14E,18E,22E,26E,30E,34E,38E)-3,7,11,15,19,23,27,31,35,39,43-undecamethyltetratetraconta-2,6,10,14,18,22,26,30,34,38,42-undecaen-1-yl trihydrogen diphosphate	Diphosphoric acid, mono(3,7,11,15,19,23,27,31,35,39,43-undecamethyl-2,6,10,14,18,22,26,30,34,38,42-tetratetracontaundecaenyl) ester; UndPP; Undecaprenyl diphosphate; Undecaprenyl pyrophosphate; undecaprenyl diphosphate	Prenol Lipids [PR]	Polyprenols [PR03]	Bactoprenol diphosphates [PR0303]	HMDB0001469	Organic compounds	Lipids and lipid-like molecules	Prenol lipids	Polyprenols	Bactoprenol diphosphates	Endogenous;Food;Biological
neg_388	5-Ethyl-4-methyloxazole	1.33498e-05	2.65725e-05	4.53351e-05	4.19575e-05	3.50007e-05	7.9338e-05	7.60736e-05	0.000137537	7.5979e-05	6.65552e-05	4.24602e-05	7.77582e-05	1.78996e-05	2.79987e-05	4.25193e-05	4.40694e-05	4.95832e-05	3.6623e-05	--	--	--	--	--	--	--	--	--	--	HMDB0037863	Organic compounds	Organoheterocyclic compounds	Azoles	Oxazoles	4,5-disubstituted oxazoles	Food;Biological
neg_795	Benzaldehyde-cyanohydrin	1.83088e-05	1.45974e-05	2.77082e-05	2.15674e-05	2.11817e-05	3.86233e-05	7.08048e-05	9.89294e-05	3.47363e-05	1.233e-05	3.38262e-05	2.88816e-05	1.37273e-05	4.57414e-06	2.00359e-05	1.66909e-05	3.56278e-05	5.32379e-05	--	--	--	--	--	--	--	--	--	--	--	--	--	--	--	--	--
neg_517	Octanal	1.60628e-05	5.04657e-06	5.37386e-06	6.05176e-06	4.81824e-06	1.11954e-05	1.25215e-05	1.12058e-05	1.50674e-05	2.44551e-05	2.51195e-05	6.19341e-06	3.28551e-05	3.5587e-05	1.7178e-05	6.5277e-06	6.4058e-06	8.20603e-06	--	--	--	LMFA06000028	Caprylaldehyde	octanal	Caprylic aldehyde	Fatty Acyls [FA]	Fatty aldehydes [FA06]	_	HMDB0001140	Organic compounds	Organic oxygen compounds	Organooxygen compounds	Carbonyl compounds	Medium-chain aldehydes	Endogenous;Food;Biological
neg_117	4-Allyl-2-methoxyphenol	0	0	3.53584e-07	6.603e-06	7.45162e-06	1.594e-06	4.61944e-07	1.16969e-05	1.18203e-05	6.78271e-06	0	0	0.00598624	0.00884048	0.00551706	0.00572708	0.0084716	0.00994204	--	--	--	--	--	--	--	--	--	--	HMDB0005809	Organic compounds	Benzenoids	Phenols	Methoxyphenols	Methoxyphenols	Food;Synthetic;Environmental;Biological
neg_334	5-Methyltetrahydropteroyltri-L-glutamic acid	8.92721e-06	3.1763e-06	1.72577e-05	3.93528e-05	3.62966e-05	2.53255e-05	5.26017e-05	2.92072e-05	4.72764e-05	9.24835e-06	4.2048e-05	7.00349e-05	2.12e-06	7.86781e-06	4.35538e-06	2.81206e-06	6.54486e-06	5.58277e-06	--	--	--	--	--	--	--	--	--	--	HMDB0012177	Organic compounds	Organoheterocyclic compounds	Pteridines and derivatives	Pterins and derivatives	Tetrahydrofolic acids and derivatives	Endogenous;Food;Biological
neg_20	4-Hydroxybenzoic acid	2.81722e-05	6.87473e-05	1.43417e-05	9.40681e-06	7.32977e-06	5.60646e-05	2.13639e-05	7.85753e-05	0.000109229	5.94783e-05	4.51026e-05	3.85943e-05	0.00114425	0.00219024	0.00145517	0.000322228	0.0011588	0.00100295	C00156	4-Hydroxybenzoate; Hydroxybenzoic acid; 4-Hydroxybenzoic acid; Hydroxybenzenecarboxylic acid	Ubiquinone and other terpenoid-quinone biosynthesis(ko00130);;Phenylalanine metabolism(ko00360);;Benzoate degradation(ko00362);;Bisphenol degradation(ko00363);;Toluene degradation(ko00623);;Aminobenzoate degradation(ko00627);;Folate biosynthesis(ko00790);;Metabolic pathways(ko01100);;Biosynthesis of secondary metabolites(ko01110);;Microbial metabolism in diverse environments(ko01120);;Degradation…	--	--	--	--	--	--	--	HMDB0000500	Organic compounds	Benzenoids	Benzene and substituted derivatives	Benzoic acids and derivatives	Hydroxybenzoic acid derivatives	Endogenous;Food;Biological
neg_423	Melibiitol	0	0	7.81031e-07	7.91239e-06	1.51435e-05	9.40476e-07	2.38157e-05	5.61821e-06	1.90866e-06	1.04332e-06	0	1.46592e-05	0.000778515	0.000238135	0.000563564	0.000168637	0.000754942	0.000401369	C05399	Melibiitol; 6-O-alpha-D-Galactosyl-D-glucitol	Galactose metabolism(ko00052)	--	--	--	--	--	--	--	HMDB0006791	Organic compounds	Lipids and lipid-like molecules	Fatty Acyls	Fatty acyl glycosides	Fatty acyl glycosides of mono- and disaccharides	Endogenous;Food;Biological
neg_967	2-Amino-2-methyl-1,3-propanediol	6.35831e-05	0.000100145	0.000335058	0.000364215	0.000380849	0.000839221	0.000752098	0.000915059	0.000719235	0.000390898	0.000365455	0.000755328	0.0039361	0.00180117	0.00242757	0.00158357	0.00141554	0.00158714	--	--	--	--	--	--	--	--	--	--	--	--	--	--	--	--	--
neg_609	5-methyl-2-furancarboxaldehyde	8.05023e-07	4.26275e-06	8.38007e-06	7.63414e-06	7.93809e-06	1.23265e-05	6.46332e-06	2.39078e-05	1.85642e-05	8.90874e-06	5.9953e-06	1.35173e-05	1.59526e-05	2.9878e-05	3.03556e-05	1.52045e-05	2.96397e-05	1.46933e-05	--	--	--	--	--	--	--	--	--	--	HMDB0033002	Organic compounds	Organooxygen compounds	Carbonyl compounds	Aldehydes	Aryl-aldehydes	Food;Biological
neg_77	5-Phenyl-1,3-oxazinane-2,4-dione	1.33221e-06	2.35305e-05	1.3534e-06	0	7.16574e-07	2.41559e-05	6.09993e-06	3.59239e-05	1.63683e-05	5.14835e-06	1.47861e-05	1.50663e-05	8.46289e-06	1.29227e-06	2.46727e-05	1.02401e-05	4.2637e-06	7.67329e-06	C16596	5-Phenyl-1,3-oxazinane-2,4-dione	--	--	--	--	--	--	--	--	HMDB0060400	Organic compounds	Benzenoids	Benzene and substituted derivatives	_	Benzene and substituted derivatives	Endogenous
neg_1058	2-Furanmethanol	5.66532e-05	0.000101684	3.57729e-05	5.52814e-05	1.4091e-05	0.000137277	5.38831e-05	0.000177357	0.000171279	0.000149644	6.3527e-05	0.000110629	0.000670012	0.000267402	0.00497752	0.00183486	0.0129563	0.0116735	C20441	Furfuryl alcohol; 2-Furancarbinol; 2-Furanmethanol	Furfural degradation(ko00365);;Microbial metabolism in diverse environments(ko01120)	--	--	--	--	--	--	--	HMDB0013742	Organic compounds	Organoheterocyclic compounds	Heteroaromatic compounds	_	Heteroaromatic compounds	Endogenous;Food;Biological
neg_877	16,16-dimethyl-PGA1	3.50217e-05	4.94507e-05	5.67926e-05	0.000124802	6.50973e-05	8.2483e-05	7.88519e-05	0.000166167	0.000159925	0.000145674	7.32755e-05	0.000125105	0.000191191	5.88049e-05	0.000118621	5.58044e-05	6.00928e-05	7.89982e-05	--	--	--	LMFA03010085	16,16-dimethyl-PGA1	9-oxo-15R-hydroxy-16,16-dimethyl-10Z,13E-prostadienoic acid	16,16-dimethyl-Prostaglandin A1	Fatty Acyls [FA]	Eicosanoids [FA03]	Prostaglandins [FA0301]	--	--	--	--	--	--	--
neg_179	fructoselysine-6-phosphate	6.76922e-06	1.92689e-06	1.739e-05	8.06502e-06	2.16403e-05	5.66979e-05	4.57313e-05	2.17471e-05	7.45903e-06	4.25351e-06	5.4154e-05	6.98482e-05	0.000182684	0.000168564	0.000106807	3.06694e-05	0.000371123	0.000152511	--	--	--	--	--	--	--	--	--	--	--	--	--	--	--	--	--
neg_1083	Allopregnanolone	2.01679e-05	1.57347e-05	2.21146e-05	2.58529e-05	1.62509e-05	1.58828e-05	1.00155e-05	3.88413e-05	5.01352e-05	6.9886e-05	2.3151e-05	1.56316e-05	4.48374e-05	3.51696e-06	2.08529e-05	1.58862e-05	5.54337e-05	2.23193e-05	C13712	Allopregnanolone; 3alpha-Hydroxy-5alpha-pregnan-20-one; 3alpha-OH DHP	--	LMST02030130	Allopregnanolone	3alpha-hydroxy-5alpha-pregnane-20-one	_	Sterol Lipids [ST]	Steroids [ST02]	C21 steroids (gluco/mineralocorticoids, progestogins) and derivatives [ST0203]	HMDB0001449	Organic compounds	Lipids and lipid-like molecules	Steroids and steroid derivatives	Pregnane steroids	Gluco/mineralocorticoids, progestogins and derivatives	Endogenous;Food
neg_595	Purine	1.08522e-06	2.90056e-06	7.02673e-06	4.73598e-06	8.37841e-06	1.14428e-05	1.41703e-05	2.40124e-05	7.13454e-06	1.91137e-06	5.81243e-06	1.05327e-05	0.00152231	0.00104065	0.00132982	0.0012062	0.00174321	0.0010994	C15587	Purine; Purine base	--	--	--	--	--	--	--	--	HMDB0001366	Organic compounds	Organoheterocyclic compounds	Imidazopyrimidines	Purines and purine derivatives	Purines and purine derivatives	Endogenous;Food;Biological
neg_520	Isopropyl methoxypyrazine	2.40736e-06	5.59803e-06	1.11753e-05	1.08895e-05	1.03855e-05	1.65382e-05	1.37349e-05	2.49398e-05	2.7018e-05	1.23883e-05	9.74197e-06	1.38953e-05	5.43866e-06	1.34291e-06	1.90989e-05	1.00779e-05	3.13561e-06	1.41053e-05	--	--	--	--	--	--	--	--	--	--	--	--	--	--	--	--	--
neg_923	Altretamine	7.49837e-06	5.51366e-06	1.02061e-05	8.91298e-06	9.86836e-06	1.41376e-05	2.4853e-05	2.11269e-05	1.31513e-05	9.73824e-06	1.56212e-05	1.55786e-05	0.0125502	0.00323603	0.0118019	0.00724609	0.0136816	0.00941646	--	--	--	--	--	--	--	--	--	--	--	--	--	--	--	--	--
neg_35	Glutaric acid	0.000176204	0.000265247	0.00056995	0.000843578	0.00131685	0.000990313	0.000467253	0.00072098	0.00146291	0.0017116	0.000781176	0.00227141	8.66452e-06	1.38014e-06	2.53883e-05	9.80689e-06	8.81942e-05	5.80348e-05	C00489	Glutarate; Glutaric acid; Pentanedioic acid; 1,3-Propanedicarboxylic acid	Fatty acid degradation(ko00071);;Lysine degradation(ko00310)	--	--	--	--	--	--	--	HMDB0000661	Organic compounds	Organic acids and derivatives	Carboxylic acids and derivatives	Dicarboxylic acids and derivatives	Dicarboxylic acids and derivatives	Endogenous;Food;Biological
neg_154	Dopamine	1.95741e-05	7.35659e-05	6.60149e-05	5.95748e-05	5.54808e-05	8.35208e-05	0.000186649	6.55624e-05	7.22262e-05	3.85783e-05	0.000131855	0.000138067	0.000916546	0.000445908	0.000321229	0.000112923	0.000340821	0.000227881	C03758	Dopamine; 4-(2-Aminoethyl)-1,2-benzenediol; 4-(2-Aminoethyl)benzene-1,2-diol; 3,4-Dihydroxyphenethylamine; 2-(3,4-Dihydroxyphenyl)ethylamine	Tyrosine metabolism(ko00350);;Metabolic pathways(ko01100);;Biosynthesis of secondary metabolites(ko01110)	--	--	--	--	--	--	--	HMDB0000073	Organic compounds	Benzenoids	Phenols	Benzenediols	Catecholamines and derivatives	Endogenous;Food;Biological
neg_27	3-Methylglutaconic acid, mixture of E and Z isomers	2.4564e-06	6.61063e-06	1.27264e-05	2.99811e-05	2.92284e-05	3.18422e-05	1.11233e-05	5.62409e-05	4.2459e-05	2.87428e-05	2.41248e-05	3.69633e-05	0.000350379	0.000182151	0.000193459	8.04026e-05	0.000442245	0.000265821	--	--	--	--	--	--	--	--	--	--	--	--	--	--	--	--	--
neg_917	Cyclic adenosine diphosphate ribose	9.69105e-06	1.05104e-05	1.24665e-05	1.07705e-05	1.4857e-05	2.6159e-05	4.38633e-05	1.34335e-05	1.87046e-05	1.03364e-05	4.33647e-05	1.92161e-05	0.0105053	0.0199532	0.0152602	0.00565348	0.00977086	0.00983244	--	--	--	--	--	--	--	--	--	--	--	--	--	--	--	--	--
neg_854	(-)-Ephedrine	5.29702e-07	4.80345e-06	8.63112e-06	1.02516e-05	1.7137e-05	1.9893e-05	2.57088e-05	1.84627e-05	1.72846e-05	7.72265e-06	1.27437e-05	2.59058e-05	7.16574e-07	0	2.41559e-05	6.09993e-06	2.52457e-05	3.59239e-05	C01575	Ephedrine; (-)-Ephedrine; L-Ephedrine	Phenylalanine metabolism(ko00360);;Metabolic pathways(ko01100)	--	--	--	--	--	--	--	--	--	--	--	--	--	--
neg_900	5,2'-O-dimethyluridine	2.05536e-05	6.30508e-06	1.85332e-05	2.9131e-05	3.00419e-05	2.67069e-05	4.62842e-05	3.23141e-05	5.08224e-05	4.1382e-05	2.80264e-05	3.2182e-05	0.000663201	0.000460624	0.000484451	0.00040351	0.000631428	0.000302891	--	--	--	--	--	--	--	--	--	--	--	--	--	--	--	--	--
neg_453	2-Methylbutyl acetate	8.98109e-06	1.6848e-05	1.61028e-05	1.30762e-05	1.02025e-05	1.17588e-05	1.08978e-05	1.57516e-05	3.92821e-05	2.2408e-05	4.23251e-05	4.34215e-06	6.7072e-05	5.01407e-06	4.30696e-05	5.52822e-06	6.28876e-05	5.32909e-05	--	--	--	--	--	--	--	--	--	--	HMDB0034166	Organic compounds	Organic acids and derivatives	Carboxylic acids and derivatives	Carboxylic acid derivatives	Acetate salts	Food;Biological
neg_876	Arginyl-Isoleucine	3.33304e-05	9.06424e-05	1.03183e-05	0	0	2.05609e-05	1.54728e-06	4.44986e-05	1.35523e-05	5.02679e-05	0.000140526	2.03056e-05	0.000214376	0.000196752	0.000206133	0.000423075	0.000158354	0.000134234	--	--	--	--	--	--	--	--	--	--	HMDB0028712	Organic compounds	Organic acids and derivatives	Carboxylic acids and derivatives	Amino acids, peptides, and analogues	Dipeptides	Endogenous
neg_1132	N4-Acetylcytidine	2.04472e-05	1.68472e-05	1.07786e-06	4.38296e-06	1.0065e-06	4.16937e-06	2.47888e-05	4.8936e-06	7.25105e-06	1.22888e-05	2.45036e-05	9.78555e-06	0.000362918	0.000337553	0.000329285	0.000330744	0.000357844	0.000240951	--	--	--	--	--	--	--	--	--	--	HMDB0005923	Organic compounds	Nucleosides, nucleotides, and analogues	Pyrimidine nucleosides	_	Pyrimidine nucleosides	Endogenous
neg_646	2-Undecanone	1.53335e-05	8.40185e-06	3.95258e-06	5.77829e-06	1.45173e-06	1.0899e-05	2.14162e-05	4.89446e-06	0	1.46731e-05	1.79233e-05	2.03722e-05	2.39816e-05	2.65868e-05	1.9328e-05	1.25014e-05	2.64395e-05	1.78446e-05	C01875	2-Undecanone; Undecan-2-one; Methyl nonyl ketone; 2-Hendecanone	--	--	--	--	--	--	--	--	HMDB0033713	Organic compounds	Organic oxygen compounds	Organooxygen compounds	Carbonyl compounds	Ketones	Food;Biological
neg_625	PE(16:0/14:0)	0.000470343	0.000441269	0.000398679	0.000502642	0.000459375	0.000653802	0.000591793	0.000682928	0.000919005	0.00100415	0.000875129	0.000987013	8.74767e-06	0	7.46821e-06	1.63282e-06	2.83834e-05	1.81501e-05	--	--	--	LMGP02010297	PE(16:0/14:0)	1-hexadecanoyl-2-tetradecanoyl-sn-glycero-3-phosphoethanolamine	Hexadecanoic acid, 3-[[(2-aminoethoxy)hydroxyphosphinyl]oxy]-2-[(1-oxotetradecyl)oxy]propyl ester, (R)- (9CI); Hexadecanoic acid, 3-[[(2-aminoethoxy)hydroxyphosphinyl]oxy]-2-[(1-oxotetradecyl)oxy]propyl ester (9CI); PE(30:0); PE(14:0_16:0)	Glycerophospholipids [GP]	Glycerophosphoethanolamines [GP02]	Diacylglycerophosphoethanolamines [GP0201]	HMDB0008920	Organic compounds	Lipids and lipid-like molecules	Glycerophospholipids	Glycerophosphoethanolamines	Phosphatidylethanolamines	Endogenous;Food;Biological
neg_1098	Roxithromycin	3.72656e-05	0.000185015	6.90831e-06	1.13555e-06	0	0.000101271	1.32637e-05	5.25792e-06	3.29036e-06	4.18535e-06	0.00053828	6.66632e-06	0.000270309	8.54977e-05	0.000351784	0.000220277	0.00044253	0.000283166	C13173	Roxithromycin	--	--	--	--	--	--	--	--	--	--	--	--	--	--	--
neg_392	3-dehydroquinate	1.10199e-06	2.15681e-07	9.4931e-06	1.21743e-05	2.03271e-05	3.27332e-05	1.8972e-05	3.01329e-05	2.85391e-05	1.04965e-05	2.0442e-05	2.19006e-05	0.0261401	0.0183723	0.0196404	0.0170974	0.0255509	0.0122155	--	--	--	--	--	--	--	--	--	--	HMDB0012710	Organic compounds	Organooxygen compounds	Alcohols and polyols	Cyclic alcohols and derivatives	Cyclitols and derivatives	Endogenous;Food;Biological
neg_213	2-Methyl-5-isopropylpyrazine	3.56672e-05	9.80017e-05	0.00020349	0.000227084	0.000205303	0.000316649	0.00030388	0.000391813	0.000361444	0.000160552	0.000241642	0.00039612	3.72988e-05	0.000559998	2.94052e-05	0.000280959	2.76316e-06	1.80055e-05	--	--	--	--	--	--	--	--	--	--	HMDB0037151	Organic compounds	Organoheterocyclic compounds	Diazines	Pyrazines	Pyrazines	Food;Biological
neg_907	4-Pyridoxic acid	4.4219e-05	0.000106099	0.000296112	0.000217828	0.000238132	0.000359882	0.000538369	0.00068379	0.000309085	0.000102135	0.000229681	0.000286022	6.41085e-07	1.80169e-07	0	0	3.37624e-05	6.2519e-06	C00847	4-Pyridoxate; 4-Pyridoxic acid	Vitamin B6 metabolism(ko00750);;Metabolic pathways(ko01100);;Microbial metabolism in diverse environments(ko01120)	--	--	--	--	--	--	--	HMDB0000017	Organic compounds	Organoheterocyclic compounds	Pyridines and derivatives	Pyridinecarboxylic acids and derivatives	Pyridinecarboxylic acids	Endogenous
neg_279	Deoxyadenosine monophosphate	2.79099e-05	1.53918e-05	1.25735e-05	1.28877e-05	2.12402e-05	2.62284e-05	1.71314e-05	8.61641e-07	0	2.53723e-05	1.78547e-05	0.000136484	9.18188e-05	2.13494e-05	6.37935e-05	2.4325e-05	0.000101639	5.66348e-05	C00360	dAMP; 2'-Deoxyadenosine 5'-phosphate; 2'-Deoxyadenosine 5'-monophosphate; Deoxyadenylic acid; Deoxyadenosine monophosphate	Purine metabolism(ko00230);;Metabolic pathways(ko01100)	--	--	--	--	--	--	--	HMDB0000905	Organic compounds	Nucleosides, nucleotides, and analogues	Purine nucleotides	Purine deoxyribonucleotides	Purine 2'-deoxyribonucleoside monophosphates	Endogenous
neg_506	2-C-methyl-D-erythritol-2,4-cyclodiphosphate	0	0	3.33315e-06	1.43617e-06	2.59405e-06	6.07716e-06	0	1.88058e-05	3.98034e-06	0	0	0	2.56312e-05	8.01414e-06	2.02261e-05	1.93626e-05	3.08813e-05	1.73501e-05	--	--	--	--	--	--	--	--	--	--	--	--	--	--	--	--	--
neg_590	2,3-pentane-dione	2.52897e-05	5.06667e-05	8.58358e-05	8.49869e-05	7.59387e-05	0.000134127	0.0001849	0.000190615	0.000105873	5.88083e-05	9.4395e-05	0.000136367	7.81447e-05	0.000168931	4.24671e-05	0.000173425	1.61153e-05	8.61618e-06	--	--	--	--	--	--	--	--	--	--	HMDB0031598	Organic compounds	Organic oxygen compounds	Organooxygen compounds	Carbonyl compounds	Alpha-diketones	Endogenous;Food;Biological
neg_1075	Harmaline	9.48047e-07	5.17922e-06	1.36246e-05	1.42503e-05	1.61397e-05	2.12716e-05	3.0177e-05	2.41939e-05	1.99364e-05	6.1654e-06	1.60318e-05	2.39542e-05	0.000210058	0.000171019	0.000170415	0.000106217	0.000184434	0.000146282	C06536	Harmaline	--	--	--	--	--	--	--	--	HMDB0030310	Organic compounds	Alkaloids and derivatives	Harmala alkaloids	_	Harmala alkaloids	Endogenous;Food;Biological
neg_165	Uridine 5'-monophosphate	0.000610891	0.000708984	0.000336135	0.000307263	0.000630833	0.000652736	0.00135564	0.000176117	0.000468844	0.000738811	0.00119777	0.00150307	2.46299e-05	2.74356e-05	3.11577e-05	1.70096e-05	3.93798e-05	1.59146e-05	C00105	UMP; Uridylic acid; Uridine monophosphate; Uridine 5'-monophosphate; 5'Uridylic acid	Pyrimidine metabolism(ko00240);;Metabolic pathways(ko01100)	--	--	--	--	--	--	--	HMDB0000288	Organic compounds	Nucleosides, nucleotides, and analogues	Pyrimidine nucleotides	Pyrimidine ribonucleotides	Pyrimidine ribonucleoside monophosphates	Endogenous;Food;Biological
neg_730	D,L-cyclohexanephosphinothricin	8.11081e-06	1.70945e-05	2.60029e-05	1.04882e-05	3.91479e-06	1.51385e-05	5.29626e-05	2.22603e-05	8.67651e-06	6.88206e-06	3.19206e-05	1.25913e-05	0.046135	0.0306122	0.0370241	0.0351141	0.0504011	0.0292301	--	--	--	--	--	--	--	--	--	--	--	--	--	--	--	--	--
neg_171	bacimethrin	9.44404e-06	2.00899e-05	2.54896e-05	5.16194e-05	4.66505e-05	6.13078e-05	5.67873e-05	4.4587e-05	7.73242e-05	5.55855e-05	4.54721e-05	7.88185e-05	0.00416902	0.00240646	0.0029379	0.00277499	0.00357202	0.00247341	--	--	--	--	--	--	--	--	--	--	--	--	--	--	--	--	--
neg_532	4alpha-Methylfecosterol	0.000716859	0.000190287	0.000136017	0.000563749	0.000158684	0.000454831	0.000667535	0.000450013	0.00039423	0.000785861	0.000944666	0.000462188	0.000603034	0.00040173	0.000388034	0.00034835	0.000508036	0.00031916	C15776	4alpha-Methylfecosterol	Steroid biosynthesis(ko00100);;Metabolic pathways(ko01100);;Biosynthesis of secondary metabolites(ko01110)	LMST01031019	4alpha-Methylfecosterol	4alpha-methyl-24-methylene-5a-cholest-8-en-3beta-ol	4alpha-methyl-5alpha-ergosta-8,24(28)-dien-3beta-ol	Sterol Lipids [ST]	Sterols [ST01]	Ergosterols and C24-methyl derivatives [ST0103]	HMDB0033194	Organic compounds	Lipids and lipid-like molecules	Steroids and steroid derivatives	Ergostane steroids	Ergosterols and derivatives	Endogenous;Food;Biological
neg_69	3-(2,3-Dihydroxyphenyl)propanoate	0.000201431	0.000127539	4.98675e-05	2.81572e-05	2.22392e-05	0.000199492	0.000350494	0.000322257	3.3124e-05	2.93976e-05	0.000187249	0.000124169	0.00137204	0.000703431	0.00102035	0.000991892	0.0010156	0.000596404	C04044	3-(2,3-Dihydroxyphenyl)propanoate; 2,3-Dihydroxyphenylpropanoate	Phenylalanine metabolism(ko00360);;Microbial metabolism in diverse environments(ko01120);;Degradation of aromatic compounds(ko01220)	--	--	--	--	--	--	--	--	--	--	--	--	--	--
neg_632	Diethyl butanedioate	5.127e-06	2.12388e-05	3.53056e-05	2.80586e-05	2.73872e-05	3.72935e-05	4.91715e-05	5.05655e-05	4.78928e-05	2.84791e-05	3.58005e-05	4.35724e-05	0.000438685	0.000249685	0.000219198	0.000100858	0.000506084	0.000314683	--	--	--	--	--	--	--	--	--	--	HMDB0033838	Organic compounds	Lipids and lipid-like molecules	Fatty Acyls	Fatty acid esters	Fatty acid esters	Food;Endogenous;Biological
neg_141	D,L-gamma-methylphosphinothricin	0	1.80311e-06	2.68062e-06	1.06292e-05	8.74767e-06	7.46821e-06	1.63282e-06	1.81501e-05	1.77324e-05	8.40443e-06	1.9249e-06	3.65302e-06	8.4004e-06	5.611e-06	6.39963e-06	7.64021e-06	7.63213e-06	1.55542e-06	--	--	--	--	--	--	--	--	--	--	--	--	--	--	--	--	--
neg_552	ethyl-2-methylacetoacetate	1.74006e-06	1.12128e-05	2.53972e-05	2.19693e-05	2.03965e-05	3.08544e-05	5.07794e-05	4.37886e-05	2.39617e-05	7.79958e-06	2.20203e-05	3.46306e-05	1.07109e-05	1.59572e-05	1.42545e-05	7.50625e-06	1.70071e-05	2.09163e-05	--	--	--	--	--	--	--	--	--	--	--	--	--	--	--	--	--
neg_445	8-Oxo-dGMP	0.000111976	0.000148593	9.66507e-05	0.000113884	0.000202317	0.000139707	0.000255841	8.37327e-05	0.000107639	0.000154079	0.000261448	0.000466199	1.26297e-07	3.11466e-06	2.04655e-05	2.72318e-06	3.61412e-05	1.2485e-05	C19968	8-Oxo-dGMP; 2'-Deoxy-7,8-dihydro-8-oxo-5'-guanylate; 8-Hydroxydeoxyguanosine 5'-monophosphate	--	--	--	--	--	--	--	--	HMDB0011670	Organic compounds	Nucleosides, nucleotides, and analogues	Purine nucleotides	Purine deoxyribonucleotides	Purine 2'-deoxyribonucleoside monophosphates	Endogenous
neg_57	Nonanoic acid	3.03178e-05	4.77285e-05	2.30428e-05	1.26264e-05	1.94327e-05	9.4275e-06	8.46022e-05	4.14956e-06	9.33945e-06	1.80204e-05	7.70482e-05	3.96546e-05	2.95504e-05	7.0587e-06	4.0137e-05	2.42209e-05	6.81948e-05	6.80459e-05	C01601	Nonanoic acid; Nonanoate; Pelargonic acid	--	LMFA01010009	Pelargonic acid	nonanoic acid	Nonylic acid; C9:0; Nonoic acid	Fatty Acyls [FA]	Fatty Acids and Conjugates [FA01]	Straight chain fatty acids [FA0101]	HMDB0000847	Organic compounds	Lipids and lipid-like molecules	Fatty Acyls	Fatty acids and conjugates	Medium-chain fatty acids	Endogenous;Food;Biological
neg_80	cyclogutamate	3.02044e-05	6.71536e-06	6.1959e-06	3.1953e-06	1.85189e-05	1.63152e-05	1.64596e-05	5.59069e-05	4.01578e-06	1.71693e-05	2.61738e-05	1.27376e-05	1.03855e-05	1.46901e-06	1.65382e-05	1.37349e-05	4.13264e-05	2.49398e-05	--	--	--	--	--	--	--	--	--	--	--	--	--	--	--	--	--
neg_435	4-Hexanolide	1.0512e-05	8.76872e-06	7.8461e-06	6.71804e-06	7.44663e-06	1.21943e-05	2.6812e-05	1.41016e-05	8.48004e-06	6.89239e-06	1.64502e-05	1.40228e-05	4.61198e-07	8.40295e-07	7.81491e-06	7.59769e-06	5.45018e-06	1.07152e-05	--	--	--	--	--	--	--	--	--	--	HMDB0003843	Organic compounds	Organoheterocyclic compounds	Lactones	Gamma butyrolactones	Gamma butyrolactones	Endogenous;Food;Biological
neg_710	Butyl 2-methyl butanoate	8.59609e-06	3.4949e-05	8.64723e-05	7.16001e-05	8.08376e-05	0.000101518	0.000131408	0.000166581	9.319e-05	3.84126e-05	7.99487e-05	0.000113275	1.0065e-06	1.27847e-05	4.16937e-06	2.47888e-05	1.0236e-05	4.8936e-06	--	--	--	--	--	--	--	--	--	--	--	--	--	--	--	--	--
neg_275	2-Methylisoborneol	0.000196216	0.000190322	7.47147e-05	9.16389e-05	6.63893e-05	0.000155044	4.6457e-05	0.000256477	0.000214013	0.000260462	0.000244616	0.000220849	6.56011e-06	0	1.201e-05	5.65113e-06	3.19106e-05	3.22553e-05	C20243	2-Methylisoborneol; 1,2,7,7-Tetramethyl-exo-bicycloheptan-2-ol	--	LMPR0102090066	2-Methylisoborneol	(2R,4R)-1,2,7,7-tetramethylbicyclo[2.2.1]heptan-2-ol	_	Prenol Lipids [PR]	Isoprenoids [PR01]	C10 isoprenoids (monoterpenes) [PR0102]	--	--	--	--	--	--	--
neg_1159	Reserpine	7.69652e-05	1.88822e-05	3.9919e-05	4.45783e-05	4.78121e-05	2.93297e-05	1.18347e-05	2.51162e-05	0.000217526	9.23367e-05	3.7125e-05	2.87174e-05	2.24244e-06	0	6.56526e-06	4.56088e-06	1.2605e-05	1.35208e-05	C06539	Reserpine	--	--	--	--	--	--	--	--	--	--	--	--	--	--	--
neg_697	Glutathione	4.96016e-07	4.97028e-05	1.61324e-05	9.60416e-06	2.99845e-05	2.36584e-05	2.85039e-05	2.82265e-05	9.35988e-06	4.43635e-06	2.96331e-05	0.000106243	0.000571526	0.000491167	0.000240769	6.77767e-05	0.00116839	0.000318536	C00051	Glutathione; 5-L-Glutamyl-L-cysteinylglycine; N-(N-gamma-L-Glutamyl-L-cysteinyl)glycine; gamma-L-Glutamyl-L-cysteinyl-glycine; GSH; Reduced glutathione	Cysteine and methionine metabolism(ko00270);;Glutathione metabolism(ko00480);;Metabolic pathways(ko01100);;ABC transporters(ko02010)	--	--	--	--	--	--	--	HMDB0000125	Organic compounds	Organic acids and derivatives	Carboxylic acids and derivatives	Amino acids, peptides, and analogues	Peptides	Endogenous;Food;Synthetic;Biological
neg_939	Myriocin	0.000197328	0.000117745	0.000104611	0.000131655	9.51431e-05	0.000250566	0.000299459	0.000151438	0.000253351	0.00019041	0.000253108	0.000274651	0.000229296	7.98167e-05	0.000501863	0.000258922	0.000179564	0.000187313	C19914	Myriocin; Thermozymocidin; ISP-1	--	LMSP01080020	Myriocin	_	_	Sphingolipids [SP]	Sphingoid bases [SP01]	Sphingoid base analogs [SP0108]	--	--	--	--	--	--	--
neg_861	N-Acetylaspartate	4.21535e-06	1.10931e-05	1.36779e-05	6.60527e-06	9.65975e-06	1.40467e-05	2.43223e-05	2.12055e-05	1.36365e-05	9.17367e-06	1.44458e-05	1.09919e-05	8.32758e-07	0	2.35731e-06	1.65437e-06	1.66452e-06	6.68021e-07	--	--	--	--	--	--	--	--	--	--	HMDB0000812	Organic compounds	Organic acids and derivatives	Carboxylic acids and derivatives	Amino acids, peptides, and analogues	Aspartic acid and derivatives	Endogenous
neg_1008	Glycyl-Histidine	5.17979e-06	6.39381e-06	1.47185e-05	1.5714e-05	1.68896e-05	1.70324e-05	2.95899e-05	2.09439e-05	1.62629e-05	1.80421e-05	8.83478e-06	2.55215e-05	0.00019788	0.000197221	0.000276757	0.000163812	0.000222051	0.000243628	--	--	--	--	--	--	--	--	--	--	HMDB0028843	Organic compounds	Organic acids and derivatives	Carboxylic acids and derivatives	Amino acids, peptides, and analogues	Dipeptides	Endogenous
neg_424	Anserine	3.5908e-06	8.44372e-06	1.41194e-05	1.19662e-05	8.08643e-06	1.39701e-05	1.24016e-05	1.90042e-05	2.07536e-05	9.62394e-06	1.32125e-05	1.89022e-05	0.0040279	0.00368616	0.00181478	0.000358701	0.00818085	0.00292977	C01262	beta-Alanyl-N(pi)-methyl-L-histidine; Anserine	Histidine metabolism(ko00340);;beta-Alanine metabolism(ko00410);;Metabolic pathways(ko01100)	--	--	--	--	--	--	--	HMDB0000194	Organic compounds	Organic acids and derivatives	Peptidomimetics	Hybrid peptides	Hybrid peptides	Endogenous
neg_322	Ethyl-2-butenoate	2.90343e-05	4.76686e-05	4.94061e-05	3.34443e-05	3.02047e-05	7.67215e-05	6.5745e-05	0.00010385	7.15835e-05	3.41087e-05	5.75934e-05	8.21342e-05	1.22139e-05	3.20167e-06	1.33542e-05	2.71956e-06	1.68408e-05	1.45051e-06	--	--	--	--	--	--	--	--	--	--	--	--	--	--	--	--	--
neg_815	PA(16:1(9Z)/16:1(9Z))	2.94028e-05	8.36798e-06	1.07979e-05	2.1036e-05	1.19116e-05	3.00537e-05	1.05372e-05	3.60991e-05	2.39055e-05	3.89888e-05	3.16297e-05	3.23393e-05	3.00419e-05	1.22799e-05	2.67069e-05	4.62842e-05	5.3232e-05	3.23141e-05	--	--	--	LMGP10010969	PA(16:1(9Z)/16:1(9Z))	1,2-di-(9Z-hexadecenoyl)-sn-glycero-3-phosphate	PA(32:2); PA(16:1_16:1)	Glycerophospholipids [GP]	Glycerophosphates [GP10]	Diacylglycerophosphates [GP1001]	--	--	--	--	--	--	--
neg_433	Methyl-3-ethyl-butanoate	4.36966e-06	9.81904e-06	1.50346e-05	1.69491e-05	1.58744e-05	1.29079e-05	2.61642e-05	2.02839e-05	1.91288e-05	1.56633e-05	1.624e-05	1.89209e-05	1.96735e-05	2.24837e-05	1.20127e-05	2.95329e-06	1.06386e-05	1.5838e-05	--	--	--	--	--	--	--	--	--	--	--	--	--	--	--	--	--
neg_177	2-deoxygluconate	0.00011194	0.000106254	0.000147076	0.000190083	0.000172457	0.00022446	0.000481049	0.000234774	0.000190723	0.000150399	0.000179796	0.000242087	3.0731e-05	7.99138e-06	1.11963e-05	5.73217e-06	1.79932e-05	6.23285e-06	--	--	--	--	--	--	--	--	--	--	--	--	--	--	--	--	--
neg_564	N-acetyl-L-glutamic acid	0	0	6.40335e-06	9.19852e-06	8.46289e-06	2.46727e-05	1.02401e-05	7.67329e-06	7.39117e-06	6.75359e-06	1.87754e-05	2.48316e-05	1.16532e-05	6.77526e-06	9.25623e-06	4.54806e-06	1.35203e-05	7.65084e-06	--	--	--	--	--	--	--	--	--	--	HMDB0001138	Organic compounds	Organic acids and derivatives	Carboxylic acids and derivatives	Amino acids, peptides, and analogues	Glutamic acid and derivatives	Endogenous
neg_1096	Glutamyl-Methionine	1.03294e-05	2.25593e-05	0	0	0	5.35422e-06	1.13365e-05	4.49307e-06	0	0	8.55559e-06	3.49646e-05	1.34195e-05	7.11386e-06	1.18922e-05	1.64598e-05	8.19119e-06	9.89603e-06	--	--	--	--	--	--	--	--	--	--	HMDB0028825	Organic compounds	Organic acids and derivatives	Carboxylic acids and derivatives	Amino acids, peptides, and analogues	Dipeptides	Endogenous
neg_112	N1-(5-Phospho-a-D-ribosyl)-5,6-dimethylbenzimidazole	3.64412e-05	1.84096e-05	2.80288e-05	2.83772e-05	1.78996e-05	4.25193e-05	4.40694e-05	3.6623e-05	5.66918e-05	4.0853e-05	3.8798e-05	4.85317e-05	8.53804e-06	6.28656e-06	1.3759e-05	1.66169e-05	1.3553e-05	1.31847e-05	--	--	--	--	--	--	--	--	--	--	HMDB0003882	Organic compounds	Nucleosides, nucleotides, and analogues	Benzimidazole ribonucleosides and ribonucleotides	_	Benzimidazole ribonucleosides and ribonucleotides	Endogenous
neg_99	Acetyllysine	1.51333e-05	2.22219e-05	9.8827e-06	1.1239e-05	5.63802e-06	1.4217e-05	3.02154e-05	2.97592e-05	1.31905e-05	1.45898e-05	1.95761e-05	1.3713e-05	7.8287e-05	1.61762e-05	5.18502e-05	4.67559e-05	6.00847e-05	5.39345e-05	--	--	--	--	--	--	--	--	--	--	HMDB0000446	Organic compounds	Organic acids and derivatives	Carboxylic acids and derivatives	Amino acids, peptides, and analogues	N-acyl-alpha amino acids	Endogenous
neg_1057	Neolinustatin	4.21046e-06	7.3978e-06	2.45037e-05	2.63377e-05	2.89062e-05	4.97172e-05	1.72973e-05	6.26551e-05	6.1189e-05	1.77122e-05	2.32291e-05	3.54818e-05	6.63987e-05	2.51437e-05	6.03791e-05	3.48005e-05	8.94493e-05	3.91056e-05	C08336	Neolinustatin	--	--	--	--	--	--	--	--	HMDB0038482	Organic compounds	Organooxygen compounds	Carbohydrates and carbohydrate conjugates	Glycosyl compounds	Cyanogenic glycosides	Food;Biological
neg_483	Inosinic acid	6.02447e-06	1.14455e-05	7.71897e-06	7.93751e-06	7.80167e-06	1.26918e-05	2.84166e-05	1.33033e-05	2.26029e-06	3.20478e-06	1.54765e-05	1.98973e-05	7.43677e-06	1.9231e-06	1.71488e-05	9.59001e-06	1.10803e-05	1.29433e-05	C00130	IMP; Inosinic acid; Inosine monophosphate; Inosine 5'-monophosphate; Inosine 5'-phosphate; 5'-Inosinate; 5'-Inosinic acid; 5'-Inosine monophosphate; 5'-IMP	Purine metabolism(ko00230);;Metabolic pathways(ko01100);;Biosynthesis of secondary metabolites(ko01110)	--	--	--	--	--	--	--	HMDB0000175	Organic compounds	Nucleosides, nucleotides, and analogues	Purine nucleotides	Purine ribonucleotides	Purine ribonucleoside monophosphates	Endogenous;Food;Biological
neg_864	Daidzin	0.000212611	7.95038e-05	0.000261721	0.000102922	8.31978e-05	7.687e-05	3.42295e-05	7.48487e-05	0.000250796	0.000603274	0.00025156	4.27283e-05	5.54023e-05	8.37617e-06	7.00916e-05	0.000101897	8.32316e-05	0.000134817	C10216	Daidzin; Daidzein 7-O-glucoside	--	LMPK12050013	Daidzin	_	Daidzein 7-O-glucoside	Polyketides [PK]	Flavonoids [PK12]	Isoflavonoids [PK1205]	HMDB0033991	Organic compounds	Phenylpropanoids and polyketides	Isoflavonoids	Isoflavonoid O-glycosides	Isoflavonoid O-glycosides	Food;Biological
neg_197	N-Acetyl-DL-serine	2.98891e-06	9.86118e-06	1.72575e-05	1.30852e-05	1.97249e-05	2.5646e-05	3.25429e-05	3.56159e-05	1.91088e-05	8.55428e-06	1.60664e-05	2.40838e-05	1.81618e-05	3.96402e-06	3.16127e-05	1.45782e-05	3.71275e-05	2.55377e-05	--	--	--	--	--	--	--	--	--	--	--	--	--	--	--	--	--
neg_1124	Oxytetracycline	2.31493e-05	2.25478e-05	1.87633e-05	1.20982e-05	1.55158e-05	3.59354e-05	1.22462e-05	5.39168e-05	4.76045e-05	4.84512e-05	1.78697e-05	1.64311e-05	0.000205303	4.36339e-05	0.000316649	0.00030388	0.000392211	0.000391813	C06624	Oxytetracycline; Oxytetracycline anhydrous	Tetracycline biosynthesis(ko00253);;Biosynthesis of type II polyketide products(ko01057)	LMPK07000005	Oxytetracycline	_	_	Polyketides [PK]	Linear tetracyclines [PK07]	_	HMDB0014733	Organic compounds	Phenylpropanoids and polyketides	Tetracyclines	_	Tetracyclines	Endogenous;Food;Biological
neg_1033	Tetrahydrofolate	4.84086e-05	6.31136e-05	9.27142e-05	0.000144038	0.000149022	0.000101381	0.000141904	0.000101276	0.000157556	0.000174587	9.12041e-05	0.00024825	1.95416e-05	1.41057e-05	4.53854e-05	8.51111e-05	2.05186e-05	6.63209e-06	C00101	Tetrahydrofolate; 5,6,7,8-Tetrahydrofolate; Tetrahydrofolic acid; THF; (6S)-Tetrahydrofolate; (6S)-Tetrahydrofolic acid; (6S)-THFA	Glycine, serine and threonine metabolism(ko00260);;One carbon pool by folate(ko00670);;Methane metabolism(ko00680);;Carbon fixation pathways in prokaryotes(ko00720);;Folate biosynthesis(ko00790);;Aminoacyl-tRNA biosynthesis(ko00970);;Metabolic pathways(ko01100);;Microbial metabolism in diverse environments(ko01120);;Carbon metabolism(ko01200)	--	--	--	--	--	--	--	HMDB0001846	Organic compounds	Organoheterocyclic compounds	Pteridines and derivatives	Pterins and derivatives	Tetrahydrofolic acids	Endogenous
neg_902	gamma-L-Glutamyl-L-glutamic acid	7.46661e-05	3.05418e-05	5.52e-05	2.69648e-05	3.11007e-05	7.77509e-05	0.000111487	4.45247e-05	3.53427e-05	4.13331e-05	0.000121525	9.691e-05	2.86043e-05	5.00833e-06	5.9068e-05	7.26315e-05	4.64206e-05	9.46049e-05	--	--	--	--	--	--	--	--	--	--	HMDB0011737	Organic compounds	Organic acids and derivatives	Carboxylic acids and derivatives	Amino acids, peptides, and analogues	Glutamic acid and derivatives	Endogenous
neg_955	Aclarubicin	7.88202e-07	1.86048e-05	1.28963e-05	6.43704e-06	2.13261e-05	2.11912e-05	4.52037e-05	2.10841e-05	1.97916e-05	4.9077e-06	0	3.22503e-05	9.50925e-05	0.000245038	0.000173152	7.29576e-05	0.000278446	0.000302633	--	--	--	--	--	--	--	--	--	--	--	--	--	--	--	--	--
neg_752	Citicoline	1.49772e-05	3.40286e-05	2.41718e-05	1.51959e-05	2.14323e-05	2.14397e-05	6.58976e-05	1.9099e-05	3.39681e-05	4.68948e-05	2.46254e-05	7.78821e-06	2.1959e-06	2.43195e-06	1.88862e-06	4.90263e-06	0	5.1387e-07	C00307	CDP-choline; Cytidine 5'-diphosphocholine; Citicoline	Glycerophospholipid metabolism(ko00564);;Metabolic pathways(ko01100)	--	--	--	--	--	--	--	HMDB0001413	Organic compounds	Nucleosides, nucleotides, and analogues	Pyrimidine nucleotides	Pyrimidine ribonucleotides	Pyrimidine ribonucleoside diphosphates	Endogenous;Food;Biological
neg_287	PE(14:0/0:0)	0.00608788	0.00493537	0.00398599	0.00494387	0.00466712	0.00665841	0.00891232	0.00637052	0.00934228	0.00690308	0.00916098	0.00642776	7.4566e-05	0.000203701	9.37136e-05	0.000183035	6.35824e-05	3.62471e-05	--	--	--	LMGP02050003	PE(14:0/0:0)	1-tetradecanoyl-sn-glycero-3-phosphoethanolamine	Tetradecanoic acid, 3-[[(2-aminoethoxy)hydroxyphosphinyl]oxy]-2-hydroxypropyl ester, (R)-; LPE(14:0); LPE(14:0)	Glycerophospholipids [GP]	Glycerophosphoethanolamines [GP02]	Monoacylglycerophosphoethanolamines [GP0205]	--	--	--	--	--	--	--
neg_335	methyl-1,4-benzoquinol	1.1477e-05	2.62874e-05	4.77037e-05	4.89156e-05	4.48829e-05	6.3824e-05	6.74001e-05	8.25368e-05	7.28132e-05	3.40913e-05	4.60901e-05	6.30424e-05	3.48084e-05	6.4667e-06	3.9097e-05	3.5185e-05	3.37446e-05	4.16813e-05	--	--	--	--	--	--	--	--	--	--	--	--	--	--	--	--	--
neg_645	DG(16:0/18:1(9Z)/0:0)	0.00157467	0.000327573	0.00048425	0.00308822	0.00198494	0.00110478	0.000466436	0.000704375	0.00298144	0.00403187	0.00136385	0.00328216	0.0314829	0.0239623	0.0211518	0.0121078	0.0467471	0.0277522	--	--	--	LMGL02010006	DG(16:0/18:1(9Z)/0:0)	1-hexadecanoyl-2-(9Z-octadecenoyl)-sn-glycerol	DG(16:0/18:1/0:0); DG(34:1); DG(16:0_18:1)	Glycerolipids [GL]	Diradylglycerols [GL02]	Diacylglycerols [GL0201]	HMDB0007102	Organic compounds	Lipids and lipid-like molecules	Glycerolipids	Diradylglycerols	1,2-diacylglycerols	Endogenous;Food;Biological
neg_1044	Adynerin	2.47527e-05	9.72485e-06	2.50357e-05	3.7251e-05	3.21514e-05	4.48982e-05	2.18519e-05	5.50692e-05	5.73289e-05	8.08478e-05	1.29856e-05	3.16826e-05	0	0	1.39315e-05	3.9244e-06	4.53782e-05	4.56969e-05	C08845	Adynerin; Adynerigenin 3-O-beta-D-diginoside	--	--	--	--	--	--	--	--	--	--	--	--	--	--	--
neg_760	5-Phosphoribosylamine	2.64306e-07	2.77553e-05	2.40694e-05	8.13976e-05	5.81153e-05	7.52704e-05	5.35946e-05	1.07998e-05	4.39677e-05	3.09399e-05	5.09842e-05	0.000208393	1.71291e-05	6.05969e-06	1.04886e-05	1.11233e-05	1.63057e-05	1.22604e-05	C03090	5-Phosphoribosylamine; 5-Phospho-beta-D-ribosylamine; 5-Phospho-D-ribosylamine; 5-Phosphoribosyl-1-amine	Purine metabolism(ko00230);;Alanine, aspartate and glutamate metabolism(ko00250);;Metabolic pathways(ko01100);;Biosynthesis of secondary metabolites(ko01110)	--	--	--	--	--	--	--	HMDB0001128	Organic compounds	Organic oxygen compounds	Organooxygen compounds	Carbohydrates and carbohydrate conjugates	Pentose phosphates	Endogenous
neg_744	5'-(p-nitrophenyl)thioadenosine	7.92391e-06	5.11417e-05	9.83704e-06	5.89661e-06	4.87965e-06	1.15155e-05	4.83498e-05	9.55033e-06	1.38694e-05	2.27683e-06	5.65338e-05	5.57258e-06	1.15049e-05	0	1.04832e-05	6.41434e-06	1.10544e-05	1.08145e-05	--	--	--	--	--	--	--	--	--	--	--	--	--	--	--	--	--
neg_307	PI(18:0/0:0)	0.00204906	0.00485877	0.00102586	0.00118126	0.000792403	0.00297539	0.00402271	0.00140761	0.00116413	0.0011801	0.00666184	0.00471289	3.79922e-05	2.86817e-05	4.02519e-05	1.59386e-05	0.000144911	4.80874e-05	--	--	--	LMGP06050004	PI(18:0/0:0)	1-octadecanoyl-sn-glycero-3-phospho-(1'-myo-inositol)	LPI(18:0/0:0); LPI(18:0)	Glycerophospholipids [GP]	Glycerophosphoinositols [GP06]	Monoacylglycerophosphoinositols [GP0605]	--	--	--	--	--	--	--
neg_1121	Prednisolone	0.0184895	0.0186247	0.0212035	0.0373561	0.0390777	0.027676	0.0308422	0.0235984	0.0410653	0.0572296	0.0398017	0.0486316	6.88477e-07	5.90526e-06	1.20468e-05	2.32605e-05	9.11751e-06	2.15464e-05	C07369	Prednisolone	--	LMST02030179	prednisolone	11beta,17,21-trihydroxypregna-1,4-diene-3,20-dione	(11beta)-11,17,21-trihydroxypregna-1,4-diene-3,20-dione; 1,4-pregnadiene-11beta,17alpha,21-triol-3,20-dione; 1,4-pregnadiene-3,20-dione-11beta,17alpha,21-triol; 3,20-dioxo-11beta,17alpha,21-trihydroxy-1,4-pregnadiene; Delta(1)-dehydrocortisol; Delta(1)-dehydrohydrocortisone; Delta(1)-hydrocortisone; Prednisolone; hydroretrocortine; metacortandralone	Sterol Lipids [ST]	Steroids [ST02]	C21 steroids (gluco/mineralocorticoids, progestogins) and derivatives [ST0203]	HMDB0014998	Organic compounds	Lipids and lipid-like molecules	Steroids and steroid derivatives	Hydroxysteroids	21-hydroxysteroids	Endogenous;Food
neg_960	Desacetylvindoline	3.56292e-06	6.4004e-06	3.07623e-06	1.13976e-06	2.08062e-06	7.76686e-07	5.02838e-07	6.24953e-06	5.12681e-06	5.20746e-06	6.46255e-06	1.73151e-06	3.18256e-06	1.85499e-05	1.4334e-05	1.68097e-06	2.64532e-06	4.66109e-06	C01091	Deacetylvindoline; 17-O-Deacetylvindoline; Desacetylvindoline	--	--	--	--	--	--	--	--	--	--	--	--	--	--	--
neg_119	N-Acetyl-glucosamine 1-phosphate	1.11136e-05	9.81334e-06	3.19337e-06	3.36181e-06	1.08395e-05	1.0414e-05	9.93449e-06	0	0	1.19814e-05	6.58371e-06	4.37532e-05	2.81788e-05	4.63185e-07	2.029e-05	8.3482e-06	8.72104e-05	4.54039e-05	--	--	--	--	--	--	--	--	--	--	HMDB0001367	Organic compounds	Organic oxygen compounds	Organooxygen compounds	Carbohydrates and carbohydrate conjugates	N-acyl-alpha-hexosamines	Endogenous
neg_1022	9(S)-HOTrE	6.43573e-05	1.73116e-05	1.13229e-05	1.22138e-05	5.4463e-06	1.39563e-05	8.9857e-06	2.32567e-05	3.87333e-05	6.48922e-05	4.69646e-05	9.38684e-07	2.12402e-05	8.91634e-05	2.62284e-05	1.71314e-05	2.04331e-06	8.61641e-07	C16326	9(S)-HOT; (9S)-(10E,12Z,15Z)-9-Hydroxyoctadecatri-10,12,15-enoic acid; 9(S)-HOTrE	alpha-Linolenic acid metabolism(ko00592)	--	--	--	--	--	--	--	--	--	--	--	--	--	--
neg_712	Heptenal	5.60485e-06	2.23245e-05	3.22588e-05	2.84798e-05	2.19024e-05	4.00984e-05	6.78171e-05	3.8826e-05	3.35276e-05	1.39161e-05	2.30125e-05	4.38635e-05	3.62776e-05	4.31459e-06	0.000206541	5.30063e-05	0.000765637	0.000658743	--	--	--	--	--	--	--	--	--	--	--	--	--	--	--	--	--
neg_745	alpha-methylmethionine	2.20883e-05	3.76857e-05	8.82827e-05	7.0419e-05	7.50737e-05	0.000109527	0.000109318	0.000150707	0.000104792	5.34562e-05	6.8784e-05	0.000103443	0.000156765	2.44111e-05	0.000110892	4.77767e-05	0.000125647	5.99432e-05	--	--	--	--	--	--	--	--	--	--	--	--	--	--	--	--	--
neg_776	1-Propenylpyrazine	1.24945e-05	2.17001e-05	2.577e-05	3.47264e-05	2.95504e-05	4.0137e-05	2.42209e-05	6.80459e-05	4.42562e-05	2.7439e-05	3.03814e-05	4.5096e-05	7.71829e-05	7.8772e-05	7.78381e-05	6.98266e-05	9.25673e-05	5.32308e-05	--	--	--	--	--	--	--	--	--	--	HMDB0040124	Organic compounds	Organoheterocyclic compounds	Diazines	Pyrazines	Pyrazines	Food;Biological
neg_389	2-Phenyl-1,3-propanediol monocarbamate	1.51026e-06	7.81852e-06	2.01402e-05	2.13554e-05	2.62204e-05	4.13665e-05	3.4051e-05	3.09507e-05	2.61363e-05	1.48999e-05	1.74727e-05	4.8598e-05	7.18205e-06	7.12889e-06	2.05604e-05	9.26739e-06	3.7485e-05	1.42521e-05	C16586	2-Phenyl-1,3-propanediol monocarbamate	--	--	--	--	--	--	--	--	HMDB0060351	Organic compounds	Benzenoids	Benzene and substituted derivatives	_	Benzene and substituted derivatives	Endogenous
neg_997	Undecanoic Acid	0.00044359	0.000590322	0.0011682	0.00238912	0.00183799	0.00122224	0.000565976	0.00184235	0.00254977	0.00223606	0.00143814	0.00248748	0.00116564	0.000206437	0.00117551	0.000737462	0.00141718	0.00099801	C17715	Undecanoic acid; Hendecanoic acid	--	LMFA01010011	Undecylic acid	undecanoic acid	Hendecanoic acid; C11:0	Fatty Acyls [FA]	Fatty Acids and Conjugates [FA01]	Straight chain fatty acids [FA0101]	HMDB0000947	Organic compounds	Lipids and lipid-like molecules	Fatty Acyls	Fatty acids and conjugates	Medium-chain fatty acids	Endogenous;Food;Biological
neg_1128	D-Glucoheptose	3.23706e-06	1.69056e-06	9.37753e-06	1.17294e-05	1.54169e-05	1.02494e-05	6.72008e-06	8.62882e-06	2.02717e-05	1.73229e-05	6.71957e-06	1.54194e-05	5.95575e-05	2.45127e-05	6.79398e-05	5.86994e-05	0.000110374	8.33063e-05	--	--	--	--	--	--	--	--	--	--	--	--	--	--	--	--	--
neg_86	3-hydroxy-2-isopropyl-4-methoxy-4-oxobutanoate	9.83919e-06	2.50241e-05	3.92269e-05	3.89011e-05	4.35877e-05	5.56651e-05	6.35836e-05	7.19105e-05	5.03341e-05	2.18598e-05	3.90298e-05	6.14267e-05	2.73872e-05	5.84705e-06	3.72935e-05	4.91715e-05	5.34812e-05	5.05655e-05	--	--	--	--	--	--	--	--	--	--	--	--	--	--	--	--	--
neg_576	2,6-Dimethyl-1,7-octadien-3,6-diol	8.65695e-06	1.19968e-05	4.21883e-05	3.70814e-05	4.63072e-05	5.67841e-05	7.0748e-05	4.8503e-05	4.84694e-05	2.99383e-05	2.84815e-05	6.81606e-05	0	0	0	1.81389e-05	0	1.25141e-05	--	--	--	--	--	--	--	--	--	--	--	--	--	--	--	--	--
neg_883	3-Hydroxycapric acid	1.61536e-06	2.82392e-06	2.15974e-05	2.56105e-05	2.20363e-05	2.53979e-05	2.85364e-05	2.76487e-05	2.29646e-05	1.41635e-05	2.06454e-05	2.89188e-05	0.000109067	0.000105279	0.000104099	8.57011e-05	9.95194e-05	6.79795e-05	--	--	--	--	--	--	--	--	--	--	HMDB0002203	Organic compounds	Organic acids and derivatives	Hydroxy acids and derivatives	Medium-chain hydroxy acids and derivatives	Medium-chain hydroxy acids and derivatives	Endogenous
neg_934	Homoveratric acid	7.74674e-07	1.53108e-06	3.73967e-06	3.51208e-06	4.52753e-06	3.94909e-06	4.20257e-06	5.54822e-06	4.5076e-06	2.56203e-06	2.80253e-06	6.30423e-06	1.71438e-05	1.34269e-06	1.19192e-05	9.55129e-06	1.27949e-05	1.90473e-05	--	--	--	--	--	--	--	--	--	--	HMDB0000434	Organic compounds	Benzenoids	Benzene and substituted derivatives	Methoxybenzenes	Dimethoxybenzenes	Endogenous;Food;Biological
neg_794	Molybdopterin	2.48628e-05	6.36249e-05	1.56773e-05	1.98489e-05	1.75613e-05	4.27926e-06	1.32267e-05	8.88964e-06	6.8964e-06	2.87571e-05	4.36216e-05	0.00010805	0.000285082	5.29499e-05	0.000211565	0.000206791	0.00017576	9.86421e-05	C05924	Molybdopterin; Pyranopterin; H2Dtpp-mP	Folate biosynthesis(ko00790);;Metabolic pathways(ko01100);;Sulfur relay system(ko04122)	--	--	--	--	--	--	--	--	--	--	--	--	--	--
neg_348	2-phenylacetamidine	2.5204e-06	6.69586e-06	1.12908e-05	7.53038e-06	8.88435e-06	1.28547e-05	1.62899e-05	1.39119e-05	1.15913e-05	6.01417e-06	8.62234e-06	1.49952e-05	2.85157e-05	2.05752e-05	3.21865e-05	2.19328e-05	3.79947e-05	3.29147e-05	--	--	--	--	--	--	--	--	--	--	--	--	--	--	--	--	--
neg_278	UDP-N-acetylmuramoyl-L-alanyl-D-glutamate	3.03351e-05	4.5931e-05	3.37285e-05	4.17359e-05	5.24028e-05	0.000107449	4.76262e-05	4.99983e-05	5.46684e-05	3.45886e-05	7.51326e-05	0.000184845	0.00437589	0.00167701	0.00471066	0.003482	0.0054898	0.00420125	C00692	UDP-N-acetylmuramoyl-L-alanyl-D-glutamate; UDP-N-acetyl-alpha-D-muramoyl-L-alanyl-D-glutamate	D-Glutamine and D-glutamate metabolism(ko00471);;Peptidoglycan biosynthesis(ko00550);;Metabolic pathways(ko01100)	--	--	--	--	--	--	--	--	--	--	--	--	--	--
neg_68	(R)-2,3-Dihydroxy-isovalerate	0	1.21642e-06	4.13386e-06	2.20055e-06	3.91061e-06	1.17481e-05	1.90601e-07	1.29245e-06	2.69185e-06	1.9687e-06	7.51444e-06	1.96034e-05	1.73963e-05	6.27567e-06	1.69009e-05	1.33677e-05	7.39862e-06	1.37519e-05	C04272	(R)-2,3-Dihydroxy-3-methylbutanoate; (R)-2,3-Dihydroxy-isovalerate; (R)-2,3-Dihydroxy-isovaleric acid; (2R)-2,3-Dihydroxy-3-methylbutanoate	Valine, leucine and isoleucine biosynthesis(ko00290);;Metabolic pathways(ko01100);;Biosynthesis of secondary metabolites(ko01110);;2-Oxocarboxylic acid metabolism(ko01210);;Biosynthesis of amino acids(ko01230)	LMFA01050453	(R)-2,3-Dihydroxy-isovalerate	(2R)-2,3-dihydroxy-3-methylbutanoic acid	_	Fatty Acyls [FA]	Fatty Acids and Conjugates [FA01]	Hydroxy fatty acids [FA0105]	HMDB0012141	Organic compounds	Lipids and lipid-like molecules	Fatty Acyls	Fatty acids and conjugates	Hydroxy fatty acids	Endogenous;Food;Biological
neg_739	Pentanoic acid	5.0894e-05	5.05648e-05	4.13797e-05	3.9165e-05	2.94757e-05	5.45031e-05	0.000108407	3.38638e-05	3.39922e-05	3.3915e-05	8.12503e-05	8.90222e-05	8.6673e-06	1.85133e-06	7.72737e-06	4.88076e-06	1.07413e-05	3.16933e-06	C00803	Pentanoate; Valerate; Pentanoic acid; Valeric acid; Valerianic acid; n-Pentanoate; n-Valeric acid	--	LMFA01010005	Valeric acid	Pentanoic acid	C5:0; Valerianic acid	Fatty Acyls [FA]	Fatty Acids and Conjugates [FA01]	Straight chain fatty acids [FA0101]	HMDB0000892	Organic compounds	Lipids and lipid-like molecules	Fatty Acyls	Fatty acids and conjugates	Straight chain fatty acids	Endogenous;Food;Biological
neg_411	D,L-alpha-methylphosphinothricin	0.000142263	3.39451e-05	9.51009e-05	5.29677e-05	3.8432e-05	0.000126516	0.000163185	0.000284081	5.25688e-05	5.19339e-05	0.000105335	4.20917e-05	4.56548e-05	8.50885e-05	5.80626e-05	2.72442e-05	4.55876e-05	3.96164e-05	--	--	--	--	--	--	--	--	--	--	--	--	--	--	--	--	--
neg_312	9-[6(S),9-diamino-5,6,7,8,9-pentadeoxy-beta-D-ribo-nonafuranosyl]-9H-purin-6-amine	0.004201	0.00563988	0.00257288	0.00947705	0.00590223	0.00505148	0.00776247	0.00185471	0.00678757	0.00814076	0.00864628	0.0137369	2.02162e-05	1.00195e-05	2.14986e-05	1.8337e-05	2.53784e-05	1.4179e-05	--	--	--	--	--	--	--	--	--	--	--	--	--	--	--	--	--
neg_743	beta-ketophosphonate	6.06409e-05	0.000153005	6.68872e-06	6.52941e-05	7.82327e-05	1.18773e-05	6.16168e-06	2.95864e-06	4.91663e-06	0.000141241	0.00011023	0.000271172	3.41722e-06	4.33711e-07	2.01377e-06	3.69607e-07	2.0805e-05	4.20764e-06	--	--	--	--	--	--	--	--	--	--	--	--	--	--	--	--	--
neg_551	4-Hydroxy-5-phenyltetrahydro-1,3-oxazin-2-one	8.11652e-12	3.59831e-06	5.0623e-06	4.9832e-06	4.30234e-06	1.10181e-05	5.3397e-06	1.09169e-05	7.67352e-06	2.58888e-06	4.00679e-06	1.04725e-05	7.25983e-05	1.21668e-05	5.93761e-05	3.3e-05	9.21143e-05	5.88937e-05	C16595	4-Hydroxy-5-phenyltetrahydro-1,3-oxazin-2-one	--	--	--	--	--	--	--	--	HMDB0060389	Organic compounds	Benzenoids	Benzene and substituted derivatives	_	Benzene and substituted derivatives	Endogenous
neg_806	Phenylethylacetate	2.27884e-05	3.2358e-05	2.94596e-05	4.96118e-05	4.49692e-05	2.97177e-05	4.76098e-05	2.1424e-05	4.64692e-05	5.99219e-05	4.62044e-05	7.39582e-05	3.02047e-05	1.11322e-05	7.67215e-05	6.5745e-05	0.000112609	0.00010385	--	--	--	--	--	--	--	--	--	--	--	--	--	--	--	--	--
neg_535	(5S,6S)-di-HETE	1.39248e-05	4.43919e-05	8.56808e-05	8.42839e-05	7.64683e-05	0.000103071	0.000107155	0.000125648	0.000103191	5.70529e-05	7.19271e-05	0.000111934	0.00175971	0.00360808	0.00146113	0.00155548	0.00267902	0.00314927	--	--	--	--	--	--	--	--	--	--	--	--	--	--	--	--	--
neg_269	Dihydrofolic acid	0.00011892	0.000155677	0.00020015	0.000332951	0.000316746	0.000234213	0.00022023	0.000231551	0.000355847	0.000434634	0.000255094	0.000422213	4.08263e-06	1.62216e-06	9.76706e-06	1.17536e-05	8.97992e-06	1.3479e-05	C00415	Dihydrofolate; Dihydrofolic acid; 7,8-Dihydrofolate; 7,8-Dihydrofolic acid; 7,8-Dihydropteroylglutamate	One carbon pool by folate(ko00670);;Folate biosynthesis(ko00790);;Metabolic pathways(ko01100)	--	--	--	--	--	--	--	HMDB0001056	Organic compounds	Organic acids and derivatives	Carboxylic acids and derivatives	Amino acids, peptides, and analogues	Glutamic acid and derivatives	Endogenous
neg_1080	alpha-Methyltryptamine (AMT)	0.000140572	0.000203548	0.000431259	0.000432196	0.000479712	0.000461727	0.000337318	0.000464918	0.000589521	0.000547552	0.000454694	0.000628498	0.000792403	0.00381614	0.00297539	0.00402271	0.000814895	0.00140761	--	--	--	--	--	--	--	--	--	--	--	--	--	--	--	--	--
neg_431	Dihydrothymine	0.000149344	0.000176517	8.6872e-05	8.50324e-05	7.01161e-05	0.000200561	0.000279571	0.000115803	0.000153484	9.09842e-05	0.000266272	0.000168741	0.000425013	8.82783e-05	0.000443445	0.000342634	0.000600748	0.000370001	C00906	5,6-Dihydrothymine; Dihydrothymine; 5,6-Dihydro-5-methyluracil	--	--	--	--	--	--	--	--	HMDB0000079	Organic compounds	Organoheterocyclic compounds	Diazines	Pyrimidines and pyrimidine derivatives	Hydropyrimidines	Endogenous;Food;Biological
neg_800	1,1-Diethoxy ethane	1.12257e-05	2.74557e-05	5.85917e-05	5.81216e-05	5.52598e-05	6.48884e-05	8.68859e-05	7.70491e-05	6.06175e-05	3.24309e-05	5.05141e-05	7.7415e-05	0.00293354	0.00208284	0.00153211	0.000846917	0.00289874	0.0020866	--	--	--	--	--	--	--	--	--	--	--	--	--	--	--	--	--
neg_998	20-hydroxy-PGF2a	1.2667e-05	1.62432e-05	1.79656e-05	2.32593e-05	1.79595e-05	1.28791e-05	1.58241e-05	2.94025e-05	3.15749e-05	2.39963e-05	2.09719e-05	1.88627e-05	1.20402e-05	1.80062e-05	3.05159e-05	5.42295e-05	3.15545e-05	4.06408e-05	--	--	--	--	--	--	--	--	--	--	HMDB0004049	Organic compounds	Lipids and lipid-like molecules	Fatty Acyls	Eicosanoids	Prostaglandins and related compounds	Endogenous;Food;Biological
neg_558	2-octaprenyl-6-methoxy-1,4-benzoquinone	0.000265656	0.000240441	0.000157122	0.000275799	0.000214376	0.000206133	0.000423075	0.000134234	0.000286646	0.000238973	0.000359145	0.000443701	2.89062e-05	4.52057e-06	4.97172e-05	1.72973e-05	9.15173e-05	6.26551e-05	--	--	--	--	--	--	--	--	--	--	--	--	--	--	--	--	--
neg_1117	Dexamethasone	7.67829e-05	5.29899e-05	3.3932e-05	4.649e-05	4.58951e-05	3.99513e-05	2.71456e-05	4.33705e-05	6.90616e-05	0.000123403	0.000102281	4.44071e-05	6.87242e-05	2.45694e-05	4.42146e-05	3.01923e-05	2.78721e-05	4.02445e-05	C15643	Dexamethasone	--	--	--	--	--	--	--	--	HMDB0015364	Organic compounds	Lipids and lipid-like molecules	Steroids and steroid derivatives	Hydroxysteroids	21-hydroxysteroids	Food;Environmental
neg_376	PC(16:0/20:4(8Z,11Z,14Z,17Z))	3.90617e-05	2.21336e-05	5.55212e-05	8.27653e-05	1.41429e-05	0.00217789	0.000257214	0.00044581	0.000593942	0.00128045	0.000442608	0.000279839	1.35166e-05	4.84091e-06	1.64377e-05	1.25767e-05	1.95193e-05	1.38646e-05	--	--	--	LMGP01012136	PC(16:0/20:4(8Z,11Z,14Z,17Z))	1-hexadecanoyl-2-(8Z,11Z,14Z,17Z-eicosatetraenoyl)-sn-glycero-3-phosphocholine	PC(36:4); PC(16:0_20:4)	Glycerophospholipids [GP]	Glycerophosphocholines [GP01]	Diacylglycerophosphocholines [GP0101]	HMDB0007983	_	_	_	_	_	Endogenous;Food;Biological
neg_819	16-hydroxy hexadecanoic acid	0.00996217	0.0093378	0.00598016	0.00663955	0.00633896	0.00616829	0.0105224	0.00230476	0.00522331	0.0141784	0.0148074	0.0140968	5.63967e-05	8.04471e-05	5.51745e-05	3.71806e-05	5.75126e-05	5.47594e-05	--	--	--	--	--	--	--	--	--	--	HMDB0006294	Organic compounds	Lipids and lipid-like molecules	Fatty Acyls	Fatty acids and conjugates	Long-chain fatty acids	Endogenous;Food;Biological
neg_684	tris-acetate	4.17045e-07	5.44203e-06	8.89509e-06	1.40364e-05	1.27809e-05	1.42294e-05	1.72324e-05	1.339e-05	1.24337e-05	6.86821e-06	6.86396e-06	1.99787e-05	1.1327e-05	1.01653e-05	3.944e-05	1.84521e-05	0.00015969	0.000113981	--	--	--	--	--	--	--	--	--	--	--	--	--	--	--	--	--
neg_136	4-Ethyl-2-methoxyphenol	8.21115e-07	1.39898e-06	7.36156e-06	2.73515e-06	6.09485e-06	7.82892e-06	6.68027e-07	1.05275e-05	9.97935e-06	4.06956e-06	3.05139e-06	7.79203e-06	1.45173e-06	1.06238e-05	1.0899e-05	2.14162e-05	1.03946e-05	4.89446e-06	--	--	--	--	--	--	--	--	--	--	HMDB0040175	Organic compounds	Benzenoids	Benzene and substituted derivatives	Phenols and derivatives	Methoxyphenols	Food;Biological
neg_439	N1-methyladenine	3.97925e-06	1.0904e-05	2.15488e-05	2.23961e-05	2.20445e-05	2.8172e-05	3.19104e-05	2.8698e-05	2.36854e-05	1.06339e-05	1.99244e-05	3.48423e-05	0.00326308	0.000914769	0.00301567	0.00339136	0.0039867	0.00386763	--	--	--	--	--	--	--	--	--	--	HMDB0011599	Organic compounds	Organoheterocyclic compounds	Imidazopyrimidines	Purines and purine derivatives	6-aminopurines	Endogenous
neg_716	3-Carboxy-2,3,4,9-tetrahydro-1H-pyrido[3,4-b]indole-1-propanoic acid	4.83474e-05	3.76466e-05	5.70344e-05	5.21259e-05	4.24464e-05	5.82126e-05	4.80225e-05	7.86022e-05	0.000108214	9.5977e-05	3.3331e-05	4.18908e-05	1.93645e-05	2.24419e-05	1.63962e-05	1.14816e-06	5.45305e-06	9.90672e-06	--	--	--	--	--	--	--	--	--	--	HMDB0034881	Organic compounds	Alkaloids and derivatives	Harmala alkaloids	_	Harmala alkaloids	Food;Biological
neg_205	Tetrahydrofolic acid	0.000136452	0.000184546	0.0002854	0.000464633	0.000468766	0.000296636	0.000352661	0.000317975	0.00047906	0.000490738	0.00029726	0.000582132	0.00808653	0.00427812	0.00503635	0.00199305	0.00526617	0.00273437	C00101	Tetrahydrofolate; 5,6,7,8-Tetrahydrofolate; Tetrahydrofolic acid; THF; (6S)-Tetrahydrofolate; (6S)-Tetrahydrofolic acid; (6S)-THFA	Glycine, serine and threonine metabolism(ko00260);;One carbon pool by folate(ko00670);;Methane metabolism(ko00680);;Carbon fixation pathways in prokaryotes(ko00720);;Folate biosynthesis(ko00790);;Aminoacyl-tRNA biosynthesis(ko00970);;Metabolic pathways(ko01100);;Microbial metabolism in diverse environments(ko01120);;Carbon metabolism(ko01200)	--	--	--	--	--	--	--	HMDB0001846	Organic compounds	Organoheterocyclic compounds	Pteridines and derivatives	Pterins and derivatives	Tetrahydrofolic acids	Endogenous
neg_1148	MCI-186	5.92668e-06	4.73962e-06	8.96142e-06	5.21987e-06	7.00316e-06	9.34041e-06	1.29633e-05	1.9057e-05	7.38331e-06	2.38284e-06	8.20346e-06	6.5288e-06	4.76511e-05	4.91958e-06	5.73445e-05	3.75773e-05	9.54441e-05	7.15625e-05	--	--	--	--	--	--	--	--	--	--	--	--	--	--	--	--	--
neg_678	5-iodo-dCTP	6.22015e-06	9.62466e-06	9.46428e-06	1.3146e-05	1.34195e-05	1.18922e-05	1.64598e-05	9.89603e-06	1.04868e-05	7.31699e-06	1.4092e-05	2.91824e-05	3.23647e-07	5.28359e-06	1.41044e-05	9.5559e-06	2.60398e-05	1.26552e-05	--	--	--	--	--	--	--	--	--	--	--	--	--	--	--	--	--
neg_173	2-n-heptyl-4-hydroxyquinoline-N-oxide	2.08943e-05	2.37474e-05	1.02624e-05	1.25248e-05	8.20773e-06	3.35106e-05	8.8119e-06	2.94049e-05	2.84225e-05	3.69569e-05	1.8e-05	2.80104e-05	0.000105913	4.12648e-05	0.000109698	0.000118573	0.000183536	9.76926e-05	--	--	--	--	--	--	--	--	--	--	--	--	--	--	--	--	--
neg_972	Lysyl-Asparagine	6.36073e-06	1.45735e-05	2.64437e-05	3.55586e-05	2.86257e-05	3.22801e-05	3.38487e-05	4.92901e-05	3.16183e-05	1.79845e-05	2.5005e-05	3.85916e-05	2.98142e-05	3.29956e-05	3.15484e-05	2.478e-05	3.9976e-05	3.41892e-05	--	--	--	--	--	--	--	--	--	--	HMDB0028946	Organic compounds	Organic acids and derivatives	Carboxylic acids and derivatives	Amino acids, peptides, and analogues	Dipeptides	Endogenous
neg_1066	Indole-3-carboxylic acid	2.86298e-05	1.24887e-05	1.03291e-05	1.43067e-05	1.35079e-05	1.07457e-05	7.84191e-06	1.92404e-05	3.08806e-05	3.61745e-05	1.76016e-05	1.11132e-05	8.17434e-06	3.03905e-05	9.44859e-06	4.15983e-06	1.29869e-05	1.28952e-05	C19837	Indole-3-carboxylate; Indole-3-carboxylic acid	--	--	--	--	--	--	--	--	HMDB0003320	Organic compounds	Organoheterocyclic compounds	Indoles and derivatives	Indolecarboxylic acids and derivatives	Indolecarboxylic acids and derivatives	Food;Biological
neg_290	formycin B	1.81367e-05	1.27993e-05	3.22308e-05	7.33417e-05	4.55978e-05	4.52127e-05	3.52047e-05	5.29297e-05	7.33615e-05	8.87507e-05	2.78165e-05	3.21302e-05	1.65691e-05	8.31374e-06	1.74762e-05	2.02629e-05	5.68022e-05	2.29841e-05	--	--	--	--	--	--	--	--	--	--	--	--	--	--	--	--	--
neg_1053	Arginyl-Lysine	1.95515e-05	5.17356e-05	8.61717e-05	9.30121e-05	8.34743e-05	0.000113656	9.5504e-05	0.000124694	0.00011897	6.69452e-05	7.81349e-05	0.000126512	0.000465933	0.000470226	0.000349027	0.000303328	0.000365737	0.000246004	--	--	--	--	--	--	--	--	--	--	HMDB0028714	Organic compounds	Organic acids and derivatives	Carboxylic acids and derivatives	Amino acids, peptides, and analogues	Dipeptides	Endogenous
neg_214	N-Acetyl-D-tyrosine	4.08101e-06	1.44707e-05	1.16706e-05	1.20647e-05	8.53804e-06	1.3759e-05	1.66169e-05	1.31847e-05	1.32666e-05	4.59224e-06	1.93193e-05	2.10508e-05	0.000413784	0.000575535	0.000345741	0.000169227	0.000350866	0.000357934	--	--	--	--	--	--	--	--	--	--	--	--	--	--	--	--	--
neg_1045	3,4-Methylenedioxyamphetamine	2.62892e-05	2.18791e-05	9.03146e-05	8.22798e-05	8.47965e-05	0.000148982	0.000114899	9.39507e-05	0.000130846	5.14044e-05	7.31569e-05	0.000154811	2.05326e-05	6.72881e-06	2.28098e-05	1.0057e-05	2.49149e-05	2.03603e-05	--	--	--	--	--	--	--	--	--	--	--	--	--	--	--	--	--
neg_567	DL-Pipecolic acid	4.05991e-06	2.41567e-05	4.51055e-05	3.64285e-05	3.47442e-05	6.32093e-05	6.45527e-05	6.52146e-05	4.14902e-05	1.82583e-05	3.20553e-05	6.06612e-05	1.98228e-05	1.00934e-05	1.67965e-05	1.00073e-05	1.56806e-05	1.59798e-05	--	--	--	--	--	--	--	--	--	--	HMDB0000070	Organic compounds	Organic acids and derivatives	Carboxylic acids and derivatives	Amino acids, peptides, and analogues	Alpha amino acids	Endogenous;Food;Biological
neg_62	4-Amino-4-deoxychorismate	9.4919e-06	2.30273e-05	5.94619e-05	6.48408e-05	6.15514e-05	8.31157e-05	6.70786e-05	8.03674e-05	6.91848e-05	3.82317e-05	5.52201e-05	9.89111e-05	7.45162e-06	0	1.594e-06	4.61944e-07	5.01338e-05	1.16969e-05	C11355	4-Amino-4-deoxychorismate; ADC	Folate biosynthesis(ko00790)	--	--	--	--	--	--	--	--	--	--	--	--	--	--
neg_432	N-alpha-acetyl lysine methyl ester	0.000220303	0.000218208	8.47025e-05	8.65064e-05	8.18652e-05	0.000169496	0.00033101	0.00014342	0.000119315	0.000112579	0.00034221	0.000118752	8.34743e-05	2.60065e-05	0.000113656	9.5504e-05	0.000123292	0.000124694	--	--	--	--	--	--	--	--	--	--	--	--	--	--	--	--	--
neg_1074	trans-2-Phenylcyclopropylamine	5.91646e-06	1.897e-05	4.08701e-05	4.20062e-05	4.22239e-05	4.98036e-05	5.07041e-05	4.92068e-05	4.69684e-05	2.67822e-05	3.61975e-05	6.0584e-05	0.000172784	0.000138548	0.000124541	8.76296e-05	0.000150172	8.5254e-05	--	--	--	--	--	--	--	--	--	--	--	--	--	--	--	--	--
neg_661	N7-Pan	0.00159736	0.00202197	0.00201137	0.0024386	0.00175971	0.00146113	0.00155548	0.00314927	0.0033824	0.00289828	0.0022134	0.00207055	3.50007e-05	1.348e-05	7.9338e-05	7.60736e-05	0.000129411	0.000137537	--	--	--	--	--	--	--	--	--	--	--	--	--	--	--	--	--
neg_124	Aminoadipic acid	0.000131968	0.000200196	0.000417836	0.000504009	0.000500822	0.00066403	0.000632718	0.000772911	0.000478295	0.000270945	0.000419621	0.000696173	1.79595e-05	3.21082e-05	1.28791e-05	1.58241e-05	2.55146e-05	2.94025e-05	--	--	--	LMFA01170098	Aminoadipic acid	2-amino-hexanedioic acid	_	Fatty Acyls [FA]	Fatty Acids and Conjugates [FA01]	Dicarboxylic acids [FA0117]	HMDB0000510	Organic compounds	Organic acids and derivatives	Carboxylic acids and derivatives	Amino acids, peptides, and analogues	Alpha amino acids	Endogenous;Food;Biological
neg_793	2-[(Methylthio)methyl]-2-butenal	9.98723e-07	7.01674e-06	1.48802e-05	1.1967e-05	1.25732e-05	2.32992e-05	1.56216e-05	2.97563e-05	2.03848e-05	3.97658e-06	8.09439e-06	1.7777e-05	1.19258e-05	6.74793e-06	3.04929e-05	1.69545e-05	2.16121e-05	4.4973e-05	--	--	--	--	--	--	--	--	--	--	HMDB0031370	Organic compounds	Organic oxygen compounds	Organooxygen compounds	Carbonyl compounds	Enals	Endogenous;Food;Biological
neg_539	N(pros)-methyl-L-histidine	2.77711e-06	9.67911e-06	2.35134e-05	2.20289e-05	2.17622e-05	2.35442e-05	2.03175e-05	1.95262e-05	2.90018e-05	1.94107e-05	1.91359e-05	3.2043e-05	8.35641e-06	2.49374e-06	1.13369e-05	1.68664e-05	1.68052e-05	8.87848e-06	--	--	--	--	--	--	--	--	--	--	HMDB0000479	Organic compounds	Organic acids and derivatives	Carboxylic acids and derivatives	Amino acids, peptides, and analogues	Histidine and derivatives	Endogenous
neg_484	Isopropylmaleate	9.79832e-06	1.69313e-05	8.13987e-05	7.81098e-05	0.000100377	9.25107e-05	0.000125588	7.53613e-05	5.82829e-05	8.29577e-05	4.10478e-05	0.000128022	8.07375e-06	4.52695e-05	2.43397e-06	1.19865e-05	5.98444e-06	4.32281e-06	--	--	--	--	--	--	--	--	--	--	HMDB0012241	Organic compounds	Lipids and lipid-like molecules	Fatty Acyls	Fatty acids and conjugates	Methyl-branched fatty acids	Endogenous;Food;Biological
neg_330	N2-Succinyl-L-glutamic acid 5-semialdehyde	4.66993e-05	1.25734e-05	8.95162e-06	1.40561e-05	8.20765e-06	1.07663e-05	1.42274e-05	2.42686e-05	1.17569e-05	5.5966e-05	2.61906e-05	3.806e-06	4.52753e-06	6.41781e-07	3.94909e-06	4.20257e-06	4.45431e-06	5.54822e-06	--	--	--	--	--	--	--	--	--	--	HMDB0001180	Organic compounds	Organic acids and derivatives	Carboxylic acids and derivatives	Amino acids, peptides, and analogues	N-acyl-L-alpha-amino acids	Endogenous;Biological
neg_144	ADP-D-glycero-D-manno-heptose	7.45285e-06	7.61758e-06	1.05517e-05	9.3399e-06	7.10391e-06	6.37567e-06	6.1743e-06	3.9694e-06	1.216e-05	1.82438e-05	1.12212e-05	1.32602e-05	0.00362931	0.00276119	0.00217895	0.00102008	0.00360811	0.00257229	--	--	--	--	--	--	--	--	--	--	HMDB0029952	Organic compounds	Organic oxygen compounds	Organooxygen compounds	Carbohydrates and carbohydrate conjugates	Monosaccharides	Endogenous;Food
neg_583	N-ethylsuccinimide	3.4524e-05	3.23332e-07	5.49396e-06	1.45791e-05	1.02385e-05	2.87373e-05	2.8555e-05	2.06113e-05	1.91163e-05	2.07642e-05	2.43117e-05	1.26489e-05	0.000991638	0.000518194	0.000495873	0.000121221	0.00108623	0.00063565	--	--	--	--	--	--	--	--	--	--	--	--	--	--	--	--	--
neg_865	Prednisolone Acetate	4.50187e-06	1.59563e-05	4.1538e-05	3.21243e-05	3.9285e-05	5.6487e-05	5.54557e-05	6.30274e-05	4.91252e-05	8.63614e-06	2.32892e-05	5.52457e-05	0.000217583	4.96498e-05	0.000245724	0.000106342	0.000356275	0.000211215	C08180	Prednisolone acetate; Prednisolone 21-acetate; Pricortin	--	--	--	--	--	--	--	--	HMDB0014998	Organic compounds	Lipids and lipid-like molecules	Steroids and steroid derivatives	Hydroxysteroids	21-hydroxysteroids	Endogenous;Food
neg_523	Palmitaldehyde	0.000116123	0.000183115	8.90781e-05	4.82919e-05	7.81447e-05	4.24671e-05	0.000173425	8.61618e-06	3.21545e-05	0.000113733	0.000216721	0.000202923	1.76029e-05	5.1473e-06	2.21049e-05	1.94513e-05	2.40443e-05	1.87298e-05	C00517	Hexadecanal; Palmitaldehyde	Fatty acid degradation(ko00071)	LMFA06000088	Palmitaldehyde	hexadecanal	Palmitic aldehyde	Fatty Acyls [FA]	Fatty aldehydes [FA06]	_	HMDB0001551	Organic compounds	Lipids and lipid-like molecules	Fatty Acyls	Fatty aldehydes	Fatty aldehydes	Endogenous;Food;Biological
neg_549	Methyl succinate	8.24139e-06	1.92774e-05	4.52605e-05	4.57785e-05	4.76511e-05	5.73445e-05	3.75773e-05	7.15625e-05	6.01613e-05	2.96787e-05	3.74804e-05	6.27901e-05	7.41448e-05	0.000141534	0.000104025	3.8817e-05	0.000111677	6.20022e-05	--	--	--	--	--	--	--	--	--	--	HMDB0061879	Organic compounds	Lipids and lipid-like molecules	Fatty Acyls	Fatty acid esters	Fatty acid methyl esters	Food;Endogenous;Biological
neg_647	2-Heptanone	7.07358e-06	2.99018e-06	8.65287e-06	1.79064e-05	1.96735e-05	1.20127e-05	2.95329e-06	1.5838e-05	1.79829e-05	2.40901e-05	1.29337e-05	1.74629e-05	5.61341e-05	0.000134698	8.01532e-05	9.3781e-05	4.99928e-05	2.53398e-05	C08380	2-Heptanone; Heptan-2-one; Methyl n-amyl ketone	--	--	--	--	--	--	--	--	HMDB0003671	Organic compounds	Organic oxygen compounds	Organooxygen compounds	Carbonyl compounds	Ketones	Endogenous;Food;Biological
neg_575	D-Phenylalanine	3.36517e-06	3.90832e-06	6.74452e-06	1.3226e-05	1.47889e-05	1.17674e-05	6.21535e-06	8.22988e-06	1.64213e-05	1.32459e-05	9.42349e-06	1.83247e-05	0.00186131	0.000819903	0.0019956	0.0017768	0.00247641	0.00128592	C02265	D-Phenylalanine; D-alpha-Amino-beta-phenylpropionic acid	Phenylalanine metabolism(ko00360)	--	--	--	--	--	--	--	--	--	--	--	--	--	--
neg_415	D-Fructose	7.45623e-06	1.28893e-05	3.67713e-05	4.29954e-05	4.15171e-05	5.57201e-05	4.48856e-05	7.42034e-05	5.3596e-05	2.61982e-05	2.67621e-05	3.74761e-05	0.00709491	0.00553048	0.00581781	0.00513548	0.00634498	0.00408103	C00095	D-Fructose; Levulose; Fruit sugar; D-arabino-Hexulose	Fructose and mannose metabolism(ko00051);;Galactose metabolism(ko00052);;Starch and sucrose metabolism(ko00500);;Metabolic pathways(ko01100);;Microbial metabolism in diverse environments(ko01120);;ABC transporters(ko02010)	--	--	--	--	--	--	--	HMDB0000660	Organic compounds	Organic oxygen compounds	Organooxygen compounds	Carbohydrates and carbohydrate conjugates	Monosaccharides	Endogenous;Food;Biological
neg_28	Pimelic acid	0.000324906	0.000881935	0.00131686	0.00139533	0.00116228	0.00201755	0.00224245	0.0018792	0.0012554	0.000796723	0.00126455	0.0020166	0.000228037	0.000268985	0.000268599	0.000104898	0.000258355	0.000224831	C02656	Pimelate; Pimelic acid; Heptanedioic acid; 6-Carboxyhexanoate	Biotin metabolism(ko00780);;Metabolic pathways(ko01100)	LMFA01170051	Pimelic acid	Heptanedioic acid	_	Fatty Acyls [FA]	Fatty Acids and Conjugates [FA01]	Dicarboxylic acids [FA0117]	HMDB0000857	Organic compounds	Lipids and lipid-like molecules	Fatty Acyls	Fatty acids and conjugates	Medium-chain fatty acids	Endogenous;Food
neg_352	3-Hydroxyisobutyric acid	6.6948e-06	1.86582e-05	2.61174e-06	1.56513e-06	1.23014e-06	6.54593e-06	2.54905e-06	1.62957e-05	7.81535e-06	8.90707e-06	8.90442e-06	5.00395e-06	1.02181e-05	7.54597e-07	1.98704e-05	1.26815e-05	2.96886e-05	2.00092e-05	C01188	3-Hydroxy-2-methylpropanoate; 3-Hydroxyisobutyrate; 3-Hydroxyisobutyric acid	--	--	--	--	--	--	--	--	HMDB0000023	Organic compounds	Organic acids and derivatives	Hydroxy acids and derivatives	Beta hydroxy acids and derivatives	Beta hydroxy acids and derivatives	Endogenous
neg_718	2-methyl-3-methyldithiofuran	7.63615e-06	8.21259e-06	1.00708e-05	1.22017e-05	1.3125e-05	1.10728e-05	1.0577e-05	9.08235e-06	1.65021e-05	1.73021e-05	1.16208e-05	1.7557e-05	4.02314e-05	6.54927e-06	4.69279e-05	2.34308e-05	6.29458e-05	5.35957e-05	--	--	--	--	--	--	--	--	--	--	--	--	--	--	--	--	--
neg_327	5'-n-propylthioadenosine	0	4.66423e-06	8.3379e-06	5.95503e-06	4.32153e-06	3.28888e-05	1.52831e-05	2.38663e-05	5.60862e-06	3.72126e-06	1.14847e-06	2.48266e-05	0	1.70859e-06	4.82658e-06	9.39694e-06	1.35449e-06	1.4092e-05	--	--	--	--	--	--	--	--	--	--	--	--	--	--	--	--	--
neg_571	4-deoxypyridoxine	2.01678e-06	8.20638e-06	1.89642e-05	1.8133e-05	1.76029e-05	2.21049e-05	1.94513e-05	1.87298e-05	2.10848e-05	1.03175e-05	1.78167e-05	2.79448e-05	0.00163233	0.000530468	0.00168626	0.0012555	0.0019864	0.00150272	--	--	--	--	--	--	--	--	--	--	--	--	--	--	--	--	--
neg_768	UDP-N-acetylmuramoyl-L-alanyl-gamma-D-glutamyl-L-lysine	4.46369e-06	9.2843e-06	1.31382e-05	8.35599e-06	8.35641e-06	1.13369e-05	1.68664e-05	8.87848e-06	1.58845e-05	5.63663e-06	8.91679e-06	1.6613e-05	0.000245539	0.000228053	0.000230574	0.000173355	0.000210511	0.000147345	C05892	UDP-N-acetylmuramoyl-L-alanyl-gamma-D-glutamyl-L-lysine; UDP-N-acetylmuramoyl-L-alanyl-D-glutamyl-L-lysine; UDP-N-acetyl-alpha-D-muramoyl-L-alanyl-gamma-D-glutamyl-L-lysine	Peptidoglycan biosynthesis(ko00550);;Metabolic pathways(ko01100);;Vancomycin resistance(ko01502)	--	--	--	--	--	--	--	--	--	--	--	--	--	--
neg_1010	Carbenicillin	4.51055e-06	2.06581e-06	1.39613e-05	1.54424e-05	1.73963e-05	1.69009e-05	1.33677e-05	1.37519e-05	1.46803e-05	1.9386e-05	1.31873e-05	1.84798e-05	3.80152e-06	1.1614e-06	1.24517e-05	1.13573e-05	1.74654e-05	3.59579e-05	C06869	Carbenicillin	--	--	--	--	--	--	--	--	--	--	--	--	--	--	--
neg_1162	Isoleucyl-Aspartate	4.2586e-06	8.21418e-06	1.47782e-05	1.37237e-05	1.36117e-05	2.02753e-05	2.07117e-05	1.69687e-05	1.94534e-05	8.64339e-06	1.08089e-05	2.22694e-05	4.76517e-05	7.06539e-05	7.55907e-05	4.62347e-05	9.94753e-05	5.66727e-05	--	--	--	--	--	--	--	--	--	--	HMDB0028903	Organic compounds	Organic acids and derivatives	Carboxylic acids and derivatives	Amino acids, peptides, and analogues	Dipeptides	Endogenous
neg_837	2'-O-methylinosine	0.000124082	9.41395e-05	0.000187611	0.000211994	0.000145628	0.000280782	0.000288495	0.000338293	0.000194504	9.85256e-05	0.000180696	0.000277537	1.33953e-05	4.85633e-06	1.29941e-05	8.09132e-06	2.26911e-05	1.18144e-05	--	--	--	--	--	--	--	--	--	--	--	--	--	--	--	--	--
neg_1043	Epitestosterone	0.00400379	0.0054599	0.00450578	0.00579277	0.00521372	0.00479568	0.00440948	0.00664368	0.00824469	0.00833041	0.0053514	0.00618667	0.000130609	9.05975e-05	0.000112135	7.58681e-05	0.000122912	8.7449e-05	--	--	--	LMST02020051	Epitestosterone	17alpha-hydroxyandrost-4-en-3-one	_	Sterol Lipids [ST]	Steroids [ST02]	C19 steroids (androgens) and derivatives [ST0202]	HMDB0000628	Organic compounds	Lipids and lipid-like molecules	Steroids and steroid derivatives	Androstane steroids	Androgens and derivatives	Endogenous;Food
neg_106	Tetrahydrodipicolinate	1.73018e-06	3.70346e-06	6.22484e-06	4.78628e-06	6.15399e-06	6.83304e-06	7.12206e-06	9.1609e-06	6.95735e-06	2.58504e-06	5.84539e-06	6.97244e-06	6.28643e-06	4.37172e-05	2.22734e-05	2.03579e-05	1.29703e-06	1.63526e-05	--	--	--	--	--	--	--	--	--	--	HMDB0012289	Organic compounds	Organic acids and derivatives	Carboxylic acids and derivatives	Amino acids, peptides, and analogues	Alpha amino acids and derivatives	Endogenous
neg_489	3-mercaptohexan-1-ol	1.74145e-05	4.79816e-05	0.000111328	0.00010247	0.0001008	0.000135956	0.000149962	0.000152825	0.000108296	5.04681e-05	8.74852e-05	0.000128329	1.96332e-05	2.04669e-06	2.47515e-05	1.46312e-05	2.84308e-05	2.12321e-05	--	--	--	LMFA05000539	3-mercaptohexan-1-ol	3-thiohexan-1-ol	_	Fatty Acyls [FA]	Fatty alcohols [FA05]	_	HMDB0040152	Organic compounds	Organosulfur compounds	Thiols	Alkylthiols	Alkylthiols	Food;Biological
neg_1055	4-Methoxyphenylacetic acid	8.554e-06	1.66884e-05	2.92308e-05	2.15028e-05	2.35779e-05	3.3511e-05	2.808e-05	4.55488e-05	2.99696e-05	1.28241e-05	1.9637e-05	3.84127e-05	0	6.35085e-06	0	0	0	4.13101e-06	--	--	--	--	--	--	--	--	--	--	HMDB0002072	Organic compounds	Benzenoids	Phenol ethers	Anisoles	Anisoles	Endogenous
neg_802	Pteridine	1.92415e-07	1.27931e-06	2.09175e-06	2.95842e-06	3.41722e-06	2.01377e-06	3.69607e-07	4.20764e-06	4.82513e-06	5.72704e-06	6.6471e-08	4.73207e-07	4.52569e-05	5.22592e-05	4.17029e-05	1.88318e-05	9.3673e-05	3.53479e-05	C07581	Pteridine	--	--	--	--	--	--	--	--	--	--	--	--	--	--	--
neg_1056	Muramic acid	1.01971e-05	1.68556e-05	3.62215e-05	3.10943e-05	4.39608e-05	3.70171e-05	4.59469e-05	4.20303e-05	4.87927e-05	2.00817e-05	2.67568e-05	4.60169e-05	0.000869415	0.00117077	0.000578797	6.6166e-05	0.000575762	0.000553569	C06470	Muramic acid; 3-O-alpha-Carboxyethyl-D-glucosamine; 2-Amino-3-O-[(R)-1-carboxyethyl]-2-deoxy-D-glucopyranose	--	--	--	--	--	--	--	--	HMDB0003254	Organic compounds	Organic oxygen compounds	Organooxygen compounds	Carbohydrates and carbohydrate conjugates	Sugar acids and derivatives	Biological
neg_1092	Pyridostigmine cation	0.000217565	0.000191052	0.000277542	0.000500124	0.000630977	0.000412424	0.00024206	0.000408984	0.000600696	0.000740445	0.000479681	0.000447253	1.08395e-05	2.52306e-05	1.0414e-05	9.93449e-06	0	0	--	--	--	--	--	--	--	--	--	--	--	--	--	--	--	--	--
neg_1041	Desmosterol	0.000124546	0.000121026	0.00019945	0.000262241	0.000198952	0.000237354	0.000186431	0.000180205	0.000275709	0.000313594	0.000247835	0.000282753	2.7506e-05	3.04511e-05	9.48294e-05	4.3196e-05	2.05036e-05	3.12328e-05	C01802	Desmosterol; 24-Dehydrocholesterol; Cholesta-5,24-dien-3beta-ol	Steroid biosynthesis(ko00100);;Metabolic pathways(ko01100)	LMST01010016	Desmosterol	cholest-5,24-dien-3beta-ol	_	Sterol Lipids [ST]	Sterols [ST01]	Cholesterol and derivatives [ST0101]	HMDB0002719	Organic compounds	Lipids and lipid-like molecules	Steroids and steroid derivatives	Cholestane steroids	Cholesterols and derivatives	Endogenous;Food;Biological
neg_640	diethyl tartrate	1.67213e-05	1.07705e-05	1.04583e-05	9.83789e-06	9.3686e-06	1.37758e-05	5.82869e-06	1.26706e-05	1.73466e-05	3.24864e-05	1.54312e-05	8.43086e-06	0	0	0	0	2.3831e-05	1.59679e-06	--	--	--	--	--	--	--	--	--	--	HMDB0033584	Organic compounds	Organic acids and derivatives	Hydroxy acids and derivatives	Beta hydroxy acids and derivatives	Beta hydroxy acids and derivatives	Food
neg_694	2-Oxo-3-hydroxy-4-phosphobutanoic acid	0.00041529	0.000383204	0.000467572	0.000644613	0.000520205	0.000527309	0.00045411	0.000464566	0.000761058	0.000803635	0.000590413	0.000764426	3.11007e-05	4.05976e-05	7.77509e-05	0.000111487	3.62048e-05	4.45247e-05	--	--	--	--	--	--	--	--	--	--	HMDB0006801	Organic compounds	Organic acids and derivatives	Keto acids and derivatives	Short-chain keto acids and derivatives	Short-chain keto acids and derivatives	Endogenous;Food;Biological
neg_1011	Isoleucyl-Histidine	2.16636e-06	4.832e-06	1.10767e-05	1.08109e-05	7.43677e-06	1.71488e-05	9.59001e-06	1.29433e-05	1.22541e-05	8.08725e-06	1.00102e-05	1.64836e-05	0.000154607	0.000156922	0.00032662	0.000146979	0.000704454	1.47604e-05	--	--	--	--	--	--	--	--	--	--	HMDB0028909	Organic compounds	Organic acids and derivatives	Carboxylic acids and derivatives	Amino acids, peptides, and analogues	Dipeptides	Endogenous
neg_387	1-palmitoylglycerone 3-phosphate	2.61802e-05	6.85102e-06	3.008e-05	4.37212e-05	3.79922e-05	4.02519e-05	1.59386e-05	4.80874e-05	5.56222e-05	8.31887e-05	2.26347e-05	1.45514e-05	0.00293556	0.00243258	0.00159563	0.00333652	0.00288107	0.00120431	--	--	--	LMGP00000063	1-palmitoylglycerone 3-phosphate	1-hexadecanoyl-glycerone 3-phosphate	_	Glycerophospholipids [GP]	Other Glycerophospholipids [GP00]	_	--	--	--	--	--	--	--
neg_644	1-ethyladenine	9.8349e-06	1.03481e-05	1.1492e-05	2.70044e-05	2.56312e-05	2.02261e-05	1.93626e-05	1.73501e-05	3.03047e-05	2.75357e-05	1.33852e-05	2.75653e-05	4.87965e-06	5.31517e-06	1.15155e-05	4.83498e-05	3.94359e-06	9.55033e-06	--	--	--	--	--	--	--	--	--	--	--	--	--	--	--	--	--
neg_468	phenylalaninol	7.51029e-06	2.36681e-05	4.8475e-05	3.87273e-05	3.24715e-05	5.5063e-05	4.28824e-05	5.82418e-05	6.02647e-05	3.0614e-05	3.22239e-05	4.26382e-05	0.00313817	0.00104942	0.00249382	0.00286549	0.00106591	0.00141125	--	--	--	--	--	--	--	--	--	--	--	--	--	--	--	--	--
neg_466	7,8-Didehydrodesmosterol	3.18888e-05	2.94009e-06	4.22537e-06	1.01108e-05	5.0367e-06	7.02761e-06	1.74878e-06	7.19518e-06	3.0432e-05	2.86794e-05	1.07021e-05	5.73489e-07	0.000706234	0.000190418	0.000742056	0.000759732	0.000723687	0.000524565	--	--	--	LMST01010121	7-dehydro-desmosterol	cholest-5,7,24-trien-3beta-ol	24-Dehydroprovitamin D3; 7,8-Didehydrodesmosterol	Sterol Lipids [ST]	Sterols [ST01]	Cholesterol and derivatives [ST0101]	--	--	--	--	--	--	--
neg_416	Lipoamide	8.61786e-07	1.78312e-06	6.05043e-06	4.36315e-06	5.44741e-06	9.478e-06	7.16998e-06	7.59562e-06	3.36254e-06	2.18547e-06	4.22994e-06	1.16537e-05	0.00242716	0.00161739	0.00210335	0.00163974	0.00102677	0.00149986	C00248	Lipoamide; Thioctic acid amide	--	LMFA08010006	lipoamide	5-(1,2-dithiolan-3-yl)pentanamide	Lipoamide; Thioctamide; Thioctic acid amide; alpha-lipoic acid amide; lipoamide; vitamin N	Fatty Acyls [FA]	Fatty amides [FA08]	Primary amides [FA0801]	HMDB0000962	Organic compounds	Organoheterocyclic compounds	Dithiolanes	Lipoamides	Lipoamides	Endogenous;Food;Biological
neg_469	2-amino-6-(hydroxymethyl)-7,8-dihydropteridin-4-ol	2.65905e-06	8.84074e-06	1.09853e-05	1.04932e-05	1.71438e-05	1.19192e-05	9.55129e-06	1.90473e-05	1.6248e-05	1.29253e-05	1.13579e-05	1.09164e-05	5.66398e-05	1.35595e-05	6.60513e-05	5.36997e-05	8.61973e-05	6.16168e-05	--	--	--	--	--	--	--	--	--	--	--	--	--	--	--	--	--
neg_395	5-Amino-4-imidazolecarboxyamide	0	1.12122e-05	6.60846e-06	0	0	9.7384e-06	4.9639e-06	1.85456e-06	5.55381e-07	2.70145e-06	9.39329e-06	1.60881e-05	4.67778e-05	2.49701e-05	2.02597e-05	2.42669e-05	6.25303e-05	4.04992e-05	C04051	5-Amino-4-imidazolecarboxyamide	Purine metabolism(ko00230)	--	--	--	--	--	--	--	HMDB0003192	Organic compounds	Organoheterocyclic compounds	Azoles	Imidazoles	Aminoimidazoles	Endogenous
neg_1144	Alpha-N-Phenylacetyl-L-glutamine	1.24853e-05	3.08416e-05	5.44722e-05	5.19238e-05	4.88844e-05	6.52032e-05	6.81131e-05	6.23884e-05	5.5725e-05	2.54857e-05	5.08138e-05	7.77007e-05	0.000784291	0.000295421	0.00051217	0.000481821	0.00100158	0.000611642	--	--	--	--	--	--	--	--	--	--	HMDB0006344	Organic compounds	Organic acids and derivatives	Carboxylic acids and derivatives	Amino acids, peptides, and analogues	N-acyl-alpha amino acids	Endogenous;Biological
neg_1034	Acitretin	0.00646835	0.00879839	0.00504821	0.00884496	0.00598624	0.00551706	0.00572708	0.00994204	0.00939474	0.00903673	0.0084402	0.00981883	0.00521372	0.0101584	0.00479568	0.00440948	0.00719152	0.00664368	--	--	--	--	--	--	--	--	--	--	HMDB0003039	Organic compounds	Lipids and lipid-like molecules	Prenol lipids	Retinoids	Retinoids	Endogenous;Food;Biological
neg_304	UDP-N-acetylmuraminate	0.000301738	0.000284295	0.000173528	0.000307617	0.000232502	0.000719255	0.000243114	0.000270966	0.000414417	0.000378355	0.000521979	0.000770418	9.69669e-05	0.00053428	0.00178767	0.00190403	0.000735015	0.00263059	--	--	--	--	--	--	--	--	--	--	HMDB0011720	Organic compounds	Nucleosides, nucleotides, and analogues	Pyrimidine nucleotides	Pyrimidine nucleotide sugars	Pyrimidine nucleotide sugars	Endogenous
neg_394	Limonene	2.74987e-05	1.47918e-05	1.66019e-05	1.11633e-05	1.19258e-05	3.04929e-05	1.69545e-05	4.4973e-05	1.59252e-05	1.21458e-05	3.19627e-05	2.25892e-05	7.07129e-05	7.90797e-05	4.48672e-05	1.29672e-05	6.49568e-05	5.21328e-05	C06078	Limonene; Dipentene; dl-Limonene; Cajeputene; Kautschin	--	--	--	--	--	--	--	--	HMDB0032473	Organic compounds	Lipids and lipid-like molecules	Prenol lipids	Monoterpenoids	Menthane monoterpenoids	Endogenous;Food;Biological
neg_833	Dihydrojasmonic Acid	1.73972e-05	2.97064e-05	5.18114e-05	5.00071e-05	3.37107e-05	7.34891e-05	7.53321e-05	4.31222e-05	5.75216e-05	3.98785e-05	4.06559e-05	7.23003e-05	6.0003e-05	0.000145823	9.72819e-05	8.74792e-06	0.000114663	8.9049e-05	--	--	--	--	--	--	--	--	--	--	HMDB0033601	Organic compounds	Lipids and lipid-like molecules	Lineolic acids and derivatives	Jasmonic acids	Jasmonic acids	Endogenous;Food;Biological
neg_566	Geranyl acetone	5.85897e-06	1.54382e-05	2.56893e-05	2.60849e-05	2.98731e-05	2.47928e-05	1.9414e-05	2.67439e-05	3.55406e-05	2.26275e-05	2.26032e-05	3.65171e-05	0.000150195	4.9866e-05	0.000159962	0.000164107	0.000228228	0.000148373	--	--	--	--	--	--	--	--	--	--	HMDB0031846	Organic compounds	Lipids and lipid-like molecules	Prenol lipids	Monoterpenoids	Acyclic monoterpenoids	Endogenous;Food;Biological
neg_399	L-Isoleucine	1.78764e-05	3.26735e-05	6.41843e-05	5.86261e-05	5.61256e-05	7.27287e-05	7.40131e-05	8.29659e-05	7.27556e-05	2.76504e-05	4.74767e-05	8.06792e-05	7.07913e-05	1.4703e-05	7.98592e-05	6.50947e-05	0.000113714	4.44066e-05	C00407	L-Isoleucine; 2-Amino-3-methylvaleric acid	Valine, leucine and isoleucine degradation(ko00280);;Valine, leucine and isoleucine biosynthesis(ko00290);;Cyanoamino acid metabolism(ko00460);;Aminoacyl-tRNA biosynthesis(ko00970);;Metabolic pathways(ko01100);;Biosynthesis of secondary metabolites(ko01110);;2-Oxocarboxylic acid metabolism(ko01210);;Biosynthesis of amino acids(ko01230);;ABC transporters(ko02010)	--	--	--	--	--	--	--	HMDB0000172	Organic compounds	Organic acids and derivatives	Carboxylic acids and derivatives	Amino acids, peptides, and analogues	Isoleucine and derivatives	Food;Synthetic;Biological
neg_766	Dihydrobiopterin	2.88384e-06	2.99509e-06	1.03668e-05	6.43108e-06	1.17444e-05	1.0758e-05	9.25625e-06	1.19898e-05	1.25966e-05	7.16356e-06	7.77523e-06	8.75394e-06	0.000234452	5.49395e-05	0.000216749	0.000195249	0.000223807	0.000176329	C00268	Dihydrobiopterin; 6,7-Dihydrobiopterin; Quinoid-dihydrobiopterin; (6R)-6-(L-erythro-1,2-Dihydroxypropyl)-7,8-dihydro-6H-pterin	Folate biosynthesis(ko00790);;Metabolic pathways(ko01100)	--	--	--	--	--	--	--	HMDB0000038	Organic compounds	Organoheterocyclic compounds	Pteridines and derivatives	Pterins and derivatives	Biopterins and derivatives	Endogenous
neg_480	Carvone	5.8395e-06	2.21225e-05	3.73173e-05	3.79625e-05	3.48084e-05	3.9097e-05	3.5185e-05	4.16813e-05	3.92938e-05	2.15722e-05	3.6318e-05	5.13841e-05	6.15514e-05	1.53444e-05	8.31157e-05	6.70786e-05	9.38822e-05	8.03674e-05	C11383	(+)-(S)-Carvone; Carvol; (+)-Carvone; Carvone	Limonene and pinene degradation(ko00903);;Biosynthesis of secondary metabolites(ko01110)	--	--	--	--	--	--	--	HMDB0035824	Organic compounds	Lipids and lipid-like molecules	Prenol lipids	Monoterpenoids	Menthane monoterpenoids	Endogenous;Food;Biological
neg_804	3-Hexaprenyl-4-hydroxybenzoic acid	0.000404856	0.000239203	0.000149471	0.000188634	0.000245236	9.0745e-05	0.000664486	7.97778e-06	0.000111382	0.000199498	0.000257	0.000434501	0.000102108	0.000335599	0.000207378	0.000155156	0.000213884	0.000172773	C13425	3-Hexaprenyl-4-hydroxybenzoate; 3-Hexaprenyl-4-hydroxybenzoic acid	Ubiquinone and other terpenoid-quinone biosynthesis(ko00130);;Biosynthesis of secondary metabolites(ko01110)	LMPR02010045	_	3-Hexaprenyl-4-hydroxybenzoic acid	_	Prenol Lipids [PR]	Quinones and hydroquinones [PR02]	Ubiquinones [PR0201]	HMDB0006816	Organic compounds	Lipids and lipid-like molecules	Prenol lipids	Polyprenylphenols	Polyprenylphenols	Endogenous;Food;Biological
neg_911	2-Methylguanosine	2.51732e-06	6.16197e-06	1.67683e-05	1.27623e-05	1.17583e-05	2.1116e-05	1.5301e-05	2.03599e-05	1.77986e-05	7.00443e-06	9.23556e-06	2.04403e-05	1.65335e-05	2.2843e-05	1.19469e-05	1.68024e-05	1.51353e-05	9.31322e-06	--	--	--	--	--	--	--	--	--	--	HMDB0001107	Organic compounds	Nucleosides, nucleotides, and analogues	Purine nucleosides	_	Purine nucleosides	Endogenous
neg_317	PI(16:1(9Z)/18:1(9Z))	0.000348384	0.00253781	5.77082e-05	1.08893e-05	9.00741e-06	0.000110029	7.59223e-05	8.79836e-05	6.06315e-05	0.000101428	0.00317158	0.00039554	0.000202317	0.000301679	0.000139707	0.000255841	8.14133e-05	8.37327e-05	--	--	--	LMGP06010873	PI(16:1(9Z)/18:1(9Z))	1-(9Z-hexadecenoyl)-2-(9Z-octadecenoyl)-glycero-3-phospho-(1'-myo-inositol)	PI(34:2); PI(16:1_18:1)	Glycerophospholipids [GP]	Glycerophosphoinositols [GP06]	Diacylglycerophosphoinositols [GP0601]	HMDB0009801	Organic compounds	Lipids and lipid-like molecules	Glycerophospholipids	Glycerophosphoinositols	Phosphatidylinositols	Endogenous;Food;Biological
neg_19	Adipic acid	0.000134232	0.000316179	0.000640292	0.000655855	0.000706234	0.000742056	0.000759732	0.000524565	0.000745348	0.000441009	0.00060011	0.000965217	1.58744e-05	6.57517e-06	1.29079e-05	2.61642e-05	1.86445e-05	2.02839e-05	C06104	Adipate; Adipic acid; Hexanedioate; Hexan-1,6-dicarboxylate	Caprolactam degradation(ko00930);;Metabolic pathways(ko01100);;Microbial metabolism in diverse environments(ko01120);;Degradation of aromatic compounds(ko01220)	LMFA01170048	Adipic acid	Hexanedioic acid	_	Fatty Acyls [FA]	Fatty Acids and Conjugates [FA01]	Dicarboxylic acids [FA0117]	HMDB0000448	Organic compounds	Lipids and lipid-like molecules	Fatty Acyls	Fatty acids and conjugates	Medium-chain fatty acids	Endogenous;Food;Synthetic;Biological
neg_419	N2-Succinyl-L-arginine	1.81284e-05	2.02363e-05	6.39433e-05	6.80988e-05	6.68747e-05	7.31642e-05	7.78527e-05	8.49394e-05	5.56411e-05	4.66995e-05	5.07134e-05	7.60691e-05	0.00466712	0.00799389	0.00665841	0.00891232	0.00871367	0.00637052	C03296	N2-Succinyl-L-arginine; (2S)-2-(3-Carboxypropanoylamino)-5-(diaminomethylideneamino)pentanoic acid	Arginine and proline metabolism(ko00330);;Metabolic pathways(ko01100)	--	--	--	--	--	--	--	--	--	--	--	--	--	--
neg_1051	Ethisterone	1.27173e-05	1.3162e-05	1.31587e-05	1.55684e-05	1.51004e-05	1.32601e-05	9.68105e-06	1.09831e-05	1.81316e-05	3.45368e-05	1.50556e-05	1.62445e-05	0.00109956	0.0003213	0.00109953	0.000888795	0.00105272	0.000889053	C14487	Ethisterone; 17alpha-Ethinyl testosterone; Progestolets; 17alpha-Ethynyl-17beta-hydroxyandrost-4-en-3-one	--	--	--	--	--	--	--	--	HMDB0060580	Organic compounds	Lipids and lipid-like molecules	Steroids and steroid derivatives	Androstane steroids	Androgens and derivatives	Endogenous;Food;Biological
neg_412	3-Oxo-beta-ionone	2.05052e-06	1.4196e-05	1.99172e-05	1.86039e-05	1.81618e-05	3.16127e-05	1.45782e-05	2.55377e-05	3.09739e-05	1.49828e-05	1.65074e-05	2.89372e-05	3.24715e-05	1.33449e-05	5.5063e-05	4.28824e-05	6.51018e-05	5.82418e-05	--	--	--	--	--	--	--	--	--	--	--	--	--	--	--	--	--
neg_785	4-guanidinobutanamide	1.10061e-05	2.01415e-05	2.29336e-05	1.33007e-05	9.42465e-06	2.71529e-05	2.71516e-05	2.65636e-05	2.81016e-05	1.25888e-05	1.55475e-05	2.07312e-05	2.4679e-05	1.60356e-05	1.12117e-05	5.84619e-07	6.79317e-06	1.5569e-05	--	--	--	--	--	--	--	--	--	--	--	--	--	--	--	--	--
neg_544	3beta-hydroxy-4beta-methyl-5alpha-cholest-7-ene-4alpha-carbaldehyde	0.000109936	3.02116e-05	6.16475e-05	8.91392e-05	8.41913e-05	5.88473e-05	2.31352e-05	8.49601e-05	0.000129039	0.000137218	0.000131861	3.86179e-05	7.09645e-05	3.8377e-05	7.3699e-05	6.56486e-05	7.09657e-05	6.71476e-05	--	--	--	LMST01010204	3beta-hydroxy-4beta-methyl-5alpha-cholest-7-ene-4alpha-carbaldehyde	3beta-hydroxy-4beta-methyl-5alpha-cholest-7-ene-4alpha-carbaldehyde	3beta-Hydroxy-4beta-methyl-5alpha-cholest-7-ene-4alpha-carbaldehyde; 3beta-hydroxy-4beta-methyl-5alpha-cholest-7-ene-4alpha-carbaldehyde	Sterol Lipids [ST]	Sterols [ST01]	Cholesterol and derivatives [ST0101]	--	--	--	--	--	--	--
neg_515	PA(12:0/16:0)	0.00075056	0.00011102	0.000623526	0.000906777	0.000519666	0.000343274	4.90436e-05	0.000320128	0.000872391	0.00179527	0.000918619	0.000122254	0.000187935	0.000213557	0.000251653	0.000178069	0.000108889	0.000177596	--	--	--	LMGP10010944	PA(12:0/16:0)	1-dodecanoyl-2-hexadecanoyl-glycero-3-phosphate	PA(28:0); PA(12:0_16:0)	Glycerophospholipids [GP]	Glycerophosphates [GP10]	Diacylglycerophosphates [GP1001]	--	--	--	--	--	--	--
neg_121	PS(19:0/18:1(11Z))	0.000456458	0.000531456	0.000724901	0.00127896	0.000943021	0.00106543	0.00121199	0.00114261	0.00107898	0.00075089	0.000831833	0.0012317	6.05332e-05	4.74703e-06	5.60071e-05	4.83449e-05	5.76073e-05	4.31703e-05	--	--	--	--	--	--	--	--	--	--	--	--	--	--	--	--	--
neg_975	Enalaprilat	1.81512e-05	9.87105e-06	1.72053e-05	2.10748e-05	1.37039e-05	2.00497e-05	1.8662e-06	3.19036e-05	2.65207e-05	4.13932e-05	1.27118e-05	1.01797e-05	4.22239e-05	7.55639e-06	4.98036e-05	5.07041e-05	5.52922e-05	4.92068e-05	C11720	Enalaprilat; Enalaprilate	--	--	--	--	--	--	--	--	HMDB0041886	Organic compounds	Organic acids and derivatives	Carboxylic acids and derivatives	Amino acids, peptides, and analogues	Dipeptides	Endogenous
neg_1142	Quinine	0.00141186	0.00285569	0.00203959	0.00221966	0.00293556	0.00159563	0.00333652	0.00120431	0.00270983	0.00215575	0.00226979	0.00457618	9.30103e-05	0.000201673	0.000139375	0.00010871	0.000200835	7.52967e-05	C06526	Quinine; (-)-Quinine	--	--	--	--	--	--	--	--	--	--	--	--	--	--	--
neg_1120	2-Furoylglycine	9.39105e-05	0.000315179	0.000656949	0.000749345	0.000726876	0.000900096	0.000867737	0.000727342	0.000762792	0.000341456	0.000566999	0.00101151	1.93651e-05	1.61845e-05	1.63407e-05	1.06658e-05	1.67823e-05	1.25992e-05	--	--	--	--	--	--	--	--	--	--	HMDB0000439	Organic compounds	Organic acids and derivatives	Carboxylic acids and derivatives	Amino acids, peptides, and analogues	N-acyl-alpha amino acids	Endogenous;Biological
neg_32	2,3-Dihydroxybenzoic acid	0.00427118	0.00414742	0.0056273	0.00709583	0.00628579	0.00797228	0.00749246	0.00843889	0.00754675	0.00633192	0.00667147	0.00745464	8.90442e-05	8.8842e-05	9.06032e-05	2.06256e-05	0.000109981	6.61446e-05	C00196	2,3-Dihydroxybenzoate; 2,3-Dihydroxybenzoic acid	Benzoate degradation(ko00362);;Aminobenzoate degradation(ko00627);;Biosynthesis of siderophore group nonribosomal peptides(ko01053);;Biosynthesis of secondary metabolites(ko01110);;Microbial metabolism in diverse environments(ko01120)	--	--	--	--	--	--	--	HMDB0000397	Organic compounds	Benzenoids	Benzene and substituted derivatives	Benzoic acids and derivatives	Salicylic acids	Endogenous;Food;Biological
neg_1061	Artemisinin	8.52636e-06	3.11519e-05	6.69238e-05	6.02326e-05	7.00067e-05	8.20312e-05	7.84851e-05	7.84519e-05	6.79956e-05	3.43602e-05	4.87257e-05	8.76964e-05	3.3916e-05	7.90018e-06	3.99249e-05	2.00433e-05	3.92602e-05	3.27749e-05	C09538	Qing Hau Sau; Artemisinin	--	--	--	--	--	--	--	--	--	--	--	--	--	--	--
neg_732	sn-glycerol-1-phosphate	1.16802e-05	1.5462e-05	1.49747e-05	2.03496e-05	2.29972e-05	1.41497e-05	1.57129e-05	1.26991e-05	2.37827e-05	2.654e-05	1.55872e-05	2.92949e-05	0.000400389	0.000724834	0.000543057	0.000375244	0.000781848	0.000472269	--	--	--	--	--	--	--	--	--	--	--	--	--	--	--	--	--
neg_218	PA(16:1(9Z)/0:0)	0.000144244	7.56369e-05	0.000101421	0.000106126	0.000124792	0.000137661	0.000180179	0.000114595	9.46182e-05	0.000141578	0.00022171	0.000103202	7.64683e-05	1.48946e-05	0.000103071	0.000107155	0.00012836	0.000125648	--	--	--	LMGP10050016	PA(16:1(9Z)/0:0)	1-(9Z-hexadecenoyl)-glycero-3-phosphate	LPA(16:1(9Z)/0:0); LPA(16:1)	Glycerophospholipids [GP]	Glycerophosphates [GP10]	Monoacylglycerophosphates [GP1005]	HMDB0062323	Organic compounds	Lipids and lipid-like molecules	Glycerophospholipids	Glycerophosphates	1-acylglycerol-3-phosphates	Food;Endogenous;Biological
neg_699	Guanosine diphosphate mannose	1.86597e-05	7.70266e-05	1.40408e-05	2.67085e-05	6.87001e-05	1.9397e-05	1.41881e-05	1.01308e-05	6.55618e-06	3.70707e-05	4.24669e-05	0.000167706	9.52313e-05	0.000417873	0.000150945	4.48097e-05	0.000150468	0.000139673	--	--	--	--	--	--	--	--	--	--	HMDB0001163	Organic compounds	Nucleosides, nucleotides, and analogues	Purine nucleotides	Purine nucleotide sugars	Purine nucleotide sugars	Endogenous;Food;Biological
neg_1003	Estrone	4.02687e-05	2.77118e-05	5.6592e-05	3.48866e-05	3.49192e-05	7.72975e-05	4.37929e-05	2.71044e-05	5.2575e-05	4.50719e-05	2.79137e-05	0.000140001	4.48829e-05	1.35639e-05	6.3824e-05	6.74001e-05	7.48731e-05	8.25368e-05	C00468	Estrone; 3-Hydroxy-1,3,5(10)-estratrien-17-one	Metabolic pathways(ko01100)	LMST02010004	Estrone	3-hydroxy-estra-1,3,5(10)-trien-17-one	_	Sterol Lipids [ST]	Steroids [ST02]	C18 steroids (estrogens) and derivatives [ST0201]	HMDB0000145	Organic compounds	Lipids and lipid-like molecules	Steroids and steroid derivatives	Estrane steroids	Estrogens and derivatives	Endogenous;Food;Biological
neg_125	2-Hydroxy-3-methylbutyric acid	1.10407e-05	8.03213e-05	3.51105e-05	9.15473e-05	0.000265574	0.000116287	4.43862e-06	0.000397148	0.000135988	3.4814e-05	4.42575e-05	0.000124795	4.30234e-06	6.45114e-08	1.10181e-05	5.3397e-06	2.12695e-05	1.09169e-05	--	--	--	LMFA01050478	2-Hydroxy-3-methylbutyric acid	2-hydroxy-3-methylbutanoic acid	_	Fatty Acyls [FA]	Fatty Acids and Conjugates [FA01]	Hydroxy fatty acids [FA0105]	HMDB0000407	Organic compounds	Lipids and lipid-like molecules	Fatty Acyls	Fatty acids and conjugates	Hydroxy fatty acids	Endogenous;Food;Biological
neg_546	Ureidopropionic acid	0.000265038	0.000261427	9.71265e-05	0.000111956	9.98216e-05	0.000127137	0.000409056	0.000220541	0.000104962	6.6536e-05	0.00017072	0.000217191	0.000421674	0.000383797	0.000430786	0.000424242	0.000492845	0.000317913	--	--	--	--	--	--	--	--	--	--	HMDB0000026	Organic compounds	Organic acids and derivatives	Organic carbonic acids and derivatives	Ureas	Ureas	Endogenous;Food;Biological
neg_528	9-[6(RS)-C-carboxamido-5,6,7-trideoxy-beta-D-ribo-octofuranosyl]-9H-purin-6-amine	1.43649e-05	1.60407e-05	2.8872e-05	2.20135e-05	1.99571e-05	3.24578e-05	4.87283e-05	5.06812e-05	2.03697e-05	2.13926e-06	1.77193e-05	2.54109e-05	3.19786e-05	1.27041e-05	3.79662e-05	3.26234e-05	4.47465e-05	4.08253e-05	--	--	--	--	--	--	--	--	--	--	--	--	--	--	--	--	--
neg_1113	Jasmine lactone	2.21801e-05	2.88082e-05	4.53037e-05	4.119e-05	3.77937e-05	5.70641e-05	6.19467e-05	7.10328e-05	3.9756e-05	2.49616e-05	4.30198e-05	4.54526e-05	5.60429e-05	1.2573e-05	7.5882e-05	4.65499e-05	8.01846e-05	5.92187e-05	--	--	--	--	--	--	--	--	--	--	--	--	--	--	--	--	--
neg_790	2-Heptanol	0.000128767	0.000232823	0.000107619	8.41334e-05	7.4566e-05	9.37136e-05	0.000183035	3.62471e-05	8.10548e-05	0.000130308	0.000330587	0.000126522	6.08158e-05	0.000136773	9.39362e-05	5.21627e-05	9.06587e-05	4.86471e-05	--	--	--	LMFA05000615	2-Heptanol	heptan-2-ol	_	Fatty Acyls [FA]	Fatty alcohols [FA05]	_	--	--	--	--	--	--	--
neg_605	1-octen-3-one	2.81448e-05	7.61155e-05	0.000137665	0.00010004	9.87197e-05	0.000147612	0.000156123	0.000128484	0.000108864	7.82347e-05	0.000108692	0.000143168	5.35489e-05	1.62485e-05	5.47715e-05	3.54176e-05	7.14431e-05	4.35832e-05	--	--	--	LMFA12000011	1-Octen-3-one	1-Octen-3-one	_	Fatty Acyls [FA]	Oxygenated hydrocarbons [FA12]	_	HMDB0031309	Organic compounds	Organic oxygen compounds	Organooxygen compounds	Carbonyl compounds	Enones	Endogenous;Food;Biological
neg_889	L-Anserine	4.97501e-05	7.13487e-05	0.000102785	0.00011416	0.000105913	0.000109698	0.000118573	9.76926e-05	0.00012958	9.78673e-05	9.42937e-05	0.000141832	0.00123626	0.000289647	0.00140747	0.001077	0.00171508	0.00127462	--	--	--	--	--	--	--	--	--	--	HMDB0000194	Organic compounds	Organic acids and derivatives	Peptidomimetics	Hybrid peptides	Hybrid peptides	Endogenous
neg_314	4-nitrobenzaldehyde	1.8885e-06	5.55862e-06	1.10916e-05	1.92042e-05	1.86745e-05	1.14824e-05	4.92757e-06	1.28209e-05	2.19053e-05	1.52635e-05	1.23285e-05	1.60735e-05	3.22988e-05	1.0054e-05	4.27494e-05	2.6321e-05	3.37649e-05	2.92271e-05	--	--	--	--	--	--	--	--	--	--	--	--	--	--	--	--	--
neg_375	2-Methylphenol	6.77357e-05	0.00016319	0.00029152	0.000317071	0.000270309	0.000351784	0.000220277	0.000283166	0.000426949	0.000227228	0.000243772	0.000384976	0.00975288	0.00637823	0.00957327	0.00584196	0.00549808	0.00744701	--	--	--	--	--	--	--	--	--	--	HMDB0002055	Organic compounds	Benzenoids	Phenols	Cresols	Ortho cresols	Food;Synthetic;Environmental;Biological
neg_687	2,5-Dimethylpyrazine	1.04533e-05	3.04972e-05	6.92406e-05	5.27998e-05	6.27134e-05	8.002e-05	9.38527e-05	6.70288e-05	4.33746e-05	2.69268e-05	5.02062e-05	9.21928e-05	0.000362113	0.000698521	0.000289972	0.000310527	0.000479546	0.000635551	--	--	--	--	--	--	--	--	--	--	HMDB0035289	Organic compounds	Organoheterocyclic compounds	Diazines	Pyrazines	Pyrazines	Food;Biological
neg_1116	Ginsenoside Rh2	0.000128649	8.13797e-05	7.76755e-05	0.000188354	0.000113301	0.000141956	7.33272e-05	9.7722e-05	0.000201213	0.000169925	0.000198052	0.000152902	0.00687142	0.00442978	0.00937468	5.36007e-06	0.0176954	0.00840388	--	--	--	--	--	--	--	--	--	--	HMDB0039544	Organic compounds	Lipids and lipid-like molecules	Prenol lipids	Triterpenoids	Triterpenoids	Endogenous;Food;Biological
neg_1136	L-Threonate	6.13505e-05	0.000203723	0.000382216	0.000419921	0.000425013	0.000443445	0.000342634	0.000370001	0.000502773	0.000276394	0.000328454	0.000537258	2.03271e-05	2.51509e-07	3.27332e-05	1.8972e-05	2.54271e-05	3.01329e-05	C01620	Threonate; L-Threonate; (2R,3S)-2,3,4-Trihydroxybutanoic acid	Ascorbate and aldarate metabolism(ko00053)	--	--	--	--	--	--	--	--	--	--	--	--	--	--
neg_891	Nordihydroguaiaretic Acid	8.48468e-05	0.000101983	0.000117129	0.000162458	0.000155725	0.000107142	0.000112188	8.70912e-05	0.000167679	0.000196264	0.000102548	0.000222049	0.000154305	3.41864e-05	0.00017592	0.00013033	0.000228595	0.000171207	C10719	Nordihydroguaiaretic acid; NDGA	--	--	--	--	--	--	--	--	HMDB0014325	Organic compounds	Lignans, neolignans and related compounds	Dibenzylbutane lignans	_	Dibenzylbutane lignans	Endogenous;Food;Biological
neg_180	2,3-dihydrodipicolinate	4.20652e-05	8.20329e-05	0.000156338	0.000162442	0.000150195	0.000159962	0.000164107	0.000148373	0.000191304	0.000115544	0.000122343	0.000174518	0.000630833	0.000988581	0.000652736	0.00135564	0.000211715	0.000176117	--	--	--	--	--	--	--	--	--	--	HMDB0012247	Organic compounds	Organic acids and derivatives	Carboxylic acids and derivatives	Amino acids, peptides, and analogues	Alpha amino acids and derivatives	Endogenous
neg_383	3-Oxo-7,8-dihydro-alpha-ionol	4.99111e-06	1.68593e-05	3.63985e-05	3.5245e-05	3.39109e-05	3.99534e-05	3.74916e-05	3.9055e-05	3.65811e-05	1.77818e-05	2.84942e-05	4.41169e-05	2.71325e-05	0.000140483	4.84258e-05	8.87075e-07	7.52542e-05	4.10382e-05	--	--	--	--	--	--	--	--	--	--	--	--	--	--	--	--	--
neg_778	Pantetheine 4'-phosphate	4.14472e-05	4.92467e-05	6.21103e-05	6.42763e-05	5.95575e-05	6.79398e-05	5.86994e-05	8.33063e-05	7.80709e-05	7.17178e-05	5.25059e-05	7.38519e-05	0.0215042	0.00832861	0.0243939	0.024431	0.0283624	0.0196868	C01134	Pantetheine 4'-phosphate; 4'-Phosphopantetheine; Phosphopantetheine; D-Pantetheine 4'-phosphate	Carbapenem biosynthesis(ko00332);;Pantothenate and CoA biosynthesis(ko00770);;Metabolic pathways(ko01100)	--	--	--	--	--	--	--	HMDB0001416	Organic compounds	Organic acids and derivatives	Organic phosphoric acids and derivatives	Phosphate esters	Monoalkyl phosphates	Endogenous
neg_436	L-Ala-L-Glu	5.17576e-06	1.354e-05	2.35044e-05	2.72316e-05	2.03605e-05	2.40525e-05	1.89903e-05	2.12348e-05	2.88706e-05	1.40712e-05	2.1276e-05	3.33753e-05	1.63317e-05	1.45984e-05	1.84177e-05	0	9.11166e-06	1.20265e-05	--	--	--	--	--	--	--	--	--	--	--	--	--	--	--	--	--
neg_856	Ile-Ala-Arg	0.000113797	0.000129257	7.00145e-05	7.01888e-05	6.12367e-05	5.63935e-05	2.44642e-05	0.000106556	7.91124e-05	9.57033e-05	0.000165594	0.000132842	5.5432e-06	2.39694e-06	1.10897e-05	1.09857e-05	1.74338e-05	8.43985e-06	--	--	--	--	--	--	--	--	--	--	--	--	--	--	--	--	--
neg_455	5'-(aminoiminomethyl)amino-5'-deoxyadenosine dihydrogen sulfate	0	0	3.1573e-06	7.20435e-07	8.32758e-07	2.35731e-06	1.65437e-06	6.68021e-07	2.0855e-06	7.899e-07	1.18235e-06	2.14367e-06	0.000378572	6.38331e-05	0.000275065	0.000181869	0.000373142	0.000206852	--	--	--	--	--	--	--	--	--	--	--	--	--	--	--	--	--
neg_895	Valyl-Proline	1.29648e-05	6.79655e-06	2.30677e-05	2.96133e-05	2.85811e-05	2.81889e-05	2.85092e-05	2.35714e-05	2.21971e-05	2.61068e-05	2.31588e-05	3.19102e-05	0.000450251	0.000513679	0.000728534	0.000298172	0.000778286	0.00103396	--	--	--	--	--	--	--	--	--	--	HMDB0029135	Organic compounds	Organic acids and derivatives	Carboxylic acids and derivatives	Amino acids, peptides, and analogues	Dipeptides	Endogenous
neg_946	Ononin	2.3416e-06	2.82159e-06	2.74883e-06	6.20296e-06	3.26938e-06	1.01758e-06	4.71489e-06	7.25275e-06	9.56434e-06	0	5.8307e-07	0	1.17583e-05	6.3372e-07	2.1116e-05	1.5301e-05	2.12643e-05	2.03599e-05	C10509	Ononin; Formononetin 7-O-glucoside	--	LMPK12050014	Ononin	_	Formononetin 7-O-glucoside	Polyketides [PK]	Flavonoids [PK12]	Isoflavonoids [PK1205]	HMDB0033987	Organic compounds	Phenylpropanoids and polyketides	Isoflavonoids	Isoflavonoid O-glycosides	Isoflavonoid O-glycosides	Food;Biological
neg_1094	Exemestane	1.82437e-05	3.6321e-05	6.82599e-05	6.5985e-05	5.80821e-05	7.43218e-05	7.05848e-05	7.74951e-05	7.72681e-05	3.29537e-05	4.36465e-05	8.38955e-05	3.8734e-05	5.10567e-05	4.24399e-05	1.63062e-05	3.39647e-05	3.73048e-05	C08162	Exemestane	--	--	--	--	--	--	--	--	HMDB0015125	Organic compounds	Lipids and lipid-like molecules	Steroids and steroid derivatives	Androstane steroids	Androgens and derivatives	Food
neg_406	CDP-DG(18:0/22:6(4Z,7Z,10Z,13Z,16Z,19Z))	0.000258775	0.000303836	0.000298047	0.000408359	0.000362918	0.000329285	0.000330744	0.000240951	0.000402926	0.000517348	0.000387564	0.000476152	0.00628579	0.00369436	0.00797228	0.00749246	0.00751897	0.00843889	--	--	--	LMGP13010020	CDP-DG(18:0/22:6(4Z,7Z,10Z,13Z,16Z,19Z))	[({[(2R,3R,5R)-5-(4-amino-2-oxo-1,2-dihydropyrimidin-1-yl)-3,4-dihydroxyoxolan-2-yl]methoxy}(hydroxy)phosphoryl)oxy][(2R)-2-[(4Z,7Z,10Z,13Z,16Z,19Z)-docosa-4,7,10,13,16,19-hexaenoyloxy]-3-(octadecanoyloxy)propoxy]phosphinic acid	CDP-DG(40:6); CDP-DG(18:0_22:6)	Glycerophospholipids [GP]	CDP-Glycerols [GP13]	CDP-diacylglycerols [GP1301]	HMDB0006985	Organic compounds	Lipids and lipid-like molecules	Glycerophospholipids	CDP-glycerols	CDP-diacylglycerols	Endogenous;Food;Biological
neg_43	Hydroquinone	1.08607e-05	1.9589e-05	3.40914e-05	3.5375e-05	3.19786e-05	3.79662e-05	3.26234e-05	4.08253e-05	3.8009e-05	2.89523e-05	2.70814e-05	3.64236e-05	6.30124e-07	0	1.96983e-07	0	9.95348e-05	2.4193e-05	C15603	Hydroquinone; p-Hydroquinone; Quinol; Reduced quinone	--	--	--	--	--	--	--	--	HMDB0002434	Organic compounds	Benzenoids	Phenols	Benzenediols	Hydroquinones	Food;Synthetic;Environmental;Biological
neg_1103	2-Oxoadipic acid	7.94994e-06	1.75044e-05	2.93262e-05	2.72805e-05	3.4658e-05	3.93512e-05	3.44626e-05	3.25136e-05	3.46584e-05	2.03119e-05	2.24053e-05	4.27435e-05	2.16403e-05	2.66369e-06	5.66979e-05	4.57313e-05	0	2.17471e-05	C00322	2-Oxoadipate; 2-Oxoadipic acid	Lysine biosynthesis(ko00300);;Lysine degradation(ko00310);;Tryptophan metabolism(ko00380);;Methane metabolism(ko00680);;Metabolic pathways(ko01100);;Microbial metabolism in diverse environments(ko01120);;2-Oxocarboxylic acid metabolism(ko01210);;Biosynthesis of amino acids(ko01230)	--	--	--	--	--	--	--	HMDB0000225	Organic compounds	Organic acids and derivatives	Keto acids and derivatives	Medium-chain keto acids and derivatives	Medium-chain keto acids and derivatives	Endogenous;Food;Biological
neg_1155	11beta-17alpha-21-Trihydroxy-5alpha-pregnane-3,20-dione	1.64782e-05	1.51846e-05	2.41485e-05	3.85429e-05	2.85157e-05	3.21865e-05	2.19328e-05	3.29147e-05	3.7345e-05	3.67884e-05	2.41665e-05	3.2693e-05	0.000231479	0.000122775	0.000353072	0.000209518	0.000270884	0.000270005	--	--	--	--	--	--	--	--	--	--	--	--	--	--	--	--	--
neg_11	Suberic acid	0.000541139	0.00106544	0.00169485	0.00175966	0.00145303	0.00220663	0.00234333	0.00193746	0.00148432	0.00102642	0.0014552	0.00219947	0.000282786	0.000141509	0.000217334	0.000107722	0.000256659	0.000247288	C08278	Suberic acid; Cork acid; 1,8-Octanedioic acid; Octanedioic acid; 1,6-Hexanedicarboxylic acid	--	LMFA01170001	Suberic acid	1,8-octanedioic acid	Cork acid	Fatty Acyls [FA]	Fatty Acids and Conjugates [FA01]	Dicarboxylic acids [FA0117]	HMDB0000893	Organic compounds	Lipids and lipid-like molecules	Fatty Acyls	Fatty acids and conjugates	Medium-chain fatty acids	Endogenous;Food;Biological
neg_866	Diethylcarbamazine	7.08894e-05	6.8102e-05	8.5038e-05	7.13688e-05	9.41629e-05	5.61916e-05	6.45435e-05	5.87557e-05	9.99254e-05	0.000108584	8.45853e-05	0.000117375	8.47965e-05	2.85116e-05	0.000148982	0.000114899	8.79676e-05	9.39507e-05	C07968	Diethylcarbamazine; N,N-Diethyl-4-methyl-1-piperazinecarboxamide	--	--	--	--	--	--	--	--	--	--	--	--	--	--	--
neg_1130	Viloxazine	0.000248352	0.000246911	0.000307534	0.000265161	0.00034672	0.000197397	0.000242395	0.000207543	0.000347402	0.000390562	0.000305364	0.000436726	9.51431e-05	0.000250034	0.000250566	0.000299459	0.000252908	0.000151438	--	--	--	--	--	--	--	--	--	--	--	--	--	--	--	--	--
neg_521	5-Hydroxylysine	4.06634e-05	4.25526e-05	5.37496e-05	5.04998e-05	6.46728e-05	3.70468e-05	4.70317e-05	3.71814e-05	6.25632e-05	6.72626e-05	4.91706e-05	8.29124e-05	2.4483e-05	4.75462e-05	3.23522e-05	1.69629e-05	2.85928e-05	2.33573e-05	--	--	--	--	--	--	--	--	--	--	HMDB0000450	Organic compounds	Organic acids and derivatives	Carboxylic acids and derivatives	Amino acids, peptides, and analogues	L-alpha-amino acids	Endogenous;Food;Biological
neg_228	Trimethylpyrazine	1.03396e-05	3.10331e-05	6.13524e-05	5.65967e-05	5.66398e-05	6.60513e-05	5.36997e-05	6.16168e-05	6.34167e-05	3.59033e-05	4.59319e-05	7.67672e-05	0.000198811	7.75525e-05	0.00022046	0.000226523	0.000268809	0.000155094	--	--	--	--	--	--	--	--	--	--	HMDB0031844	Organic compounds	Organoheterocyclic compounds	Diazines	Pyrazines	Pyrazines	Endogenous;Food;Biological
neg_983	5-Methylcytidine	2.39771e-05	6.66111e-05	0.000149539	0.00014879	0.000154305	0.00017592	0.00013033	0.000171207	0.000167612	8.23009e-05	0.000108523	0.000198906	3.93127e-06	1.87147e-05	9.80734e-06	2.63696e-06	8.26613e-06	6.78517e-06	--	--	--	--	--	--	--	--	--	--	HMDB0000982	Organic compounds	Nucleosides, nucleotides, and analogues	Pyrimidine nucleosides	_	Pyrimidine nucleosides	Endogenous
neg_853	Dodecanedioic acid	0.0036156	0.00903185	0.0166271	0.0176077	0.0165391	0.019236	0.0207261	0.0160037	0.0172703	0.0107528	0.0127251	0.0211978	5.54808e-05	2.71258e-05	8.35208e-05	0.000186649	7.70254e-05	6.55624e-05	C02678	Dodecanedioic acid	--	LMFA01170009	Dodecanedioic acid	Dodecanedioic acid	_	Fatty Acyls [FA]	Fatty Acids and Conjugates [FA01]	Dicarboxylic acids [FA0117]	HMDB0000623	Organic compounds	Lipids and lipid-like molecules	Fatty Acyls	Fatty acids and conjugates	Medium-chain fatty acids	Endogenous;Food;Biological
neg_679	Pyrrolidonecarboxylic acid	8.66784e-05	0.000301853	0.000173628	5.87545e-05	6.33467e-05	0.000148986	0.000196641	0.000306973	9.74183e-05	8.37186e-05	0.000204798	0.000103502	3.62581e-05	1.76346e-05	6.5422e-05	4.54915e-05	5.36981e-05	5.02505e-05	--	--	--	--	--	--	--	--	--	--	HMDB0000805	Organic compounds	Organic acids and derivatives	Carboxylic acids and derivatives	Amino acids, peptides, and analogues	Proline and derivatives	Endogenous
neg_989	Histidinyl-Aspartate	1.39236e-05	7.75354e-06	1.65572e-05	2.18285e-05	2.52582e-05	2.41859e-05	4.44286e-05	1.44612e-05	1.53317e-05	6.82569e-06	1.82518e-05	3.11674e-05	3.89721e-05	2.68935e-05	5.49114e-05	5.07986e-05	5.90187e-05	4.24721e-05	--	--	--	--	--	--	--	--	--	--	HMDB0028881	Organic compounds	Organic acids and derivatives	Carboxylic acids and derivatives	Amino acids, peptides, and analogues	Dipeptides	Endogenous
neg_973	17-beta-Estradiol-3-glucuronide	3.63104e-06	6.68287e-06	1.21197e-05	5.1762e-06	7.09544e-06	1.20103e-05	8.81856e-06	1.25687e-05	1.17088e-05	4.99084e-06	9.27141e-06	8.19059e-06	0.00112746	0.00143235	0.00162976	0.000158261	0.000889453	0.000830005	--	--	--	LMST05010058	17-beta-estradiol-3-glucuronide	(2S,3S,4S,5R)-3,4,5-trihydroxy-6-{[(1S,10R,11S,14S,15S)-14-hydroxy-15-methyltetracyclo[8.7.0.0^{2,7}.0^{11,15}]heptadeca-2,4,6-trien-5-yl]oxy}oxane-2-carboxylic acid	_	Sterol Lipids [ST]	Steroid conjugates [ST05]	Glucuronides [ST0501]	HMDB0006224	Organic compounds	Lipids and lipid-like molecules	Steroids and steroid derivatives	Steroidal glycosides	Steroid glucuronide conjugates	Endogenous;Food;Biological
neg_637	Anethole	5.5853e-05	6.94177e-05	8.75411e-05	0.000124017	0.000108761	8.79312e-05	8.04461e-05	7.20504e-05	0.000120057	0.000139736	6.84801e-05	0.000152257	2.58025e-05	6.16184e-06	3.668e-05	1.99797e-05	3.03024e-05	2.89179e-05	C10428	Anethole; t-Anethole; trans-Anethole	--	--	--	--	--	--	--	--	HMDB0030837	Organic compounds	Benzenoids	Benzene and substituted derivatives	Phenylpropenes	Phenylpropenes	Endogenous;Food;Biological
neg_1134	Cytarabine	7.00606e-05	3.28837e-05	1.75485e-05	3.31164e-05	2.17259e-05	3.96066e-05	6.48993e-06	3.86709e-05	9.42311e-05	5.29593e-05	3.6817e-05	2.58331e-05	4.81647e-06	0	6.56725e-05	0.000106134	4.24617e-06	0.000102593	C02961	Cytarabine; Cytosine arabinoside; Cytosine-1-beta-D-arabinofuranoside; Ara-C	--	--	--	--	--	--	--	--	HMDB0015122	Organic compounds	Nucleosides, nucleotides, and analogues	Pyrimidine nucleosides	_	Pyrimidine nucleosides	Endogenous;Food;Environmental;Biological
neg_8	Kynurenic acid	0.000204872	0.000266136	0.000632321	0.000881364	0.000884429	0.000993092	0.000789628	0.00069016	0.000675973	0.000746875	0.0006019	0.00107491	0.020283	0.0127039	0.0188191	0.0176707	0.020786	0.0121842	C01717	4-Hydroxy-2-quinolinecarboxylic acid; Kynurenic acid; Kynurenate	Tryptophan metabolism(ko00380);;Metabolic pathways(ko01100)	--	--	--	--	--	--	--	HMDB0000715	Organic compounds	Organoheterocyclic compounds	Quinolines and derivatives	Quinoline carboxylic acids	Quinoline carboxylic acids	Endogenous
neg_138	2-Maleylacetate	0.000148157	0.000491684	0.000948551	0.0010858	0.00116564	0.00117551	0.000737462	0.00099801	0.00121966	0.000745484	0.000886232	0.00135895	0.0123171	0.00630861	0.0139159	0.0148113	0.0175489	0.00943181	C02222	2-Maleylacetate; 4-Oxohex-2-enedioate; Maleylacetate	Chlorocyclohexane and chlorobenzene degradation(ko00361);;Benzoate degradation(ko00362);;Fluorobenzoate degradation(ko00364);;Aminobenzoate degradation(ko00627);;Metabolic pathways(ko01100);;Microbial metabolism in diverse environments(ko01120);;Degradation of aromatic compounds(ko01220)	--	--	--	--	--	--	--	--	--	--	--	--	--	--
neg_115	Argininosuccinic acid	4.8254e-06	7.23915e-06	1.0173e-05	6.04053e-06	5.5432e-06	1.10897e-05	1.09857e-05	8.43985e-06	1.12418e-05	5.94476e-06	7.08637e-06	9.51778e-06	1.50528e-05	1.67155e-05	1.46248e-05	1.30301e-05	2.35361e-05	1.83053e-05	--	--	--	--	--	--	--	--	--	--	HMDB0000052	Organic compounds	Organic acids and derivatives	Carboxylic acids and derivatives	Amino acids, peptides, and analogues	Aspartic acid and derivatives	Endogenous
neg_596	(1S,2R)-1-C-(indol-3-yl)glycerol 3-phosphate	1.61613e-05	0	9.61391e-07	1.55636e-05	5.68682e-05	1.68529e-05	0	0	0	2.53046e-05	4.82354e-06	9.58644e-05	0.000752485	8.53835e-05	0.000671862	0.000492245	0.000731736	0.000804365	--	--	--	--	--	--	--	--	--	--	--	--	--	--	--	--	--
neg_1029	Loganic Acid	2.89911e-05	3.63679e-05	4.26681e-05	5.46757e-05	4.94775e-05	4.08974e-05	4.13514e-05	2.96503e-05	6.16729e-05	4.96988e-05	4.09408e-05	7.59602e-05	0.000444832	9.87951e-05	0.000531427	0.000345994	0.000596849	0.000329415	C01512	Loganate; Loganic acid	Biosynthesis of secondary metabolites(ko01110)	--	--	--	--	--	--	--	--	--	--	--	--	--	--
neg_810	Ethyl 3-hydroxy hexanoate	1.68013e-07	6.77244e-06	1.45126e-05	1.12797e-05	1.26299e-05	1.85419e-05	1.50717e-05	1.66582e-05	1.28501e-05	2.53787e-06	1.03515e-05	1.80248e-05	4.88844e-05	1.0186e-05	6.52032e-05	6.81131e-05	6.97211e-05	6.23884e-05	--	--	--	--	--	--	--	--	--	--	--	--	--	--	--	--	--
neg_962	Pyrethrosin	8.20576e-06	1.11889e-05	1.72607e-05	1.17923e-05	1.29433e-05	2.19711e-05	2.04636e-05	2.1911e-05	1.67632e-05	4.65771e-06	1.41519e-05	2.05193e-05	5.03062e-05	4.76949e-05	5.35612e-05	5.51446e-05	6.68193e-05	4.60975e-05	C09536	Pyrethrosin	--	--	--	--	--	--	--	--	--	--	--	--	--	--	--
neg_763	Leukotriene C4	1.41599e-05	2.40586e-05	1.76311e-05	2.90506e-05	1.69909e-05	1.98456e-05	1.99068e-05	1.86569e-05	1.78318e-05	3.80476e-05	2.09009e-05	2.84267e-05	0.000378049	0.000458996	0.000331608	0.000136562	0.000389623	0.000178175	C02166	Leukotriene C4; LTC4	Arachidonic acid metabolism(ko00590);;Metabolic pathways(ko01100)	LMFA03020003	LTC4	5S-hydroxy,6R-(S-glutathionyl),7E,9E,11Z,14Z-eicosatetraenoic acid	Leukotriene C4	Fatty Acyls [FA]	Eicosanoids [FA03]	Leukotrienes [FA0302]	HMDB0001198	Organic compounds	Organic acids and derivatives	Carboxylic acids and derivatives	Amino acids, peptides, and analogues	Oligopeptides	Endogenous
neg_944	N-.alpha.-Acetyl-L-arginine	3.55313e-05	4.49073e-05	5.70073e-05	7.21166e-05	6.6885e-05	5.30839e-05	5.11906e-05	4.51641e-05	7.22401e-05	8.85432e-05	4.47349e-05	8.71918e-05	2.86257e-05	8.70455e-06	3.22801e-05	3.38487e-05	3.57649e-05	4.92901e-05	--	--	--	--	--	--	--	--	--	--	--	--	--	--	--	--	--
neg_671	dTDP-D-fucosamine	2.07497e-05	2.04526e-05	4.15354e-05	5.90992e-05	6.63987e-05	6.03791e-05	3.48005e-05	3.91056e-05	7.28819e-05	6.40781e-05	3.92377e-05	6.69983e-05	5.96835e-05	9.53781e-05	7.43785e-05	5.48829e-05	7.8687e-05	4.73331e-05	--	--	--	--	--	--	--	--	--	--	--	--	--	--	--	--	--
neg_665	L-Glutamic-gamma-semialdehyde	7.51792e-06	1.29006e-05	1.65103e-05	1.57522e-05	1.46305e-05	2.13521e-05	1.78646e-05	2.20909e-05	2.04526e-05	1.37279e-05	1.19938e-05	1.84969e-05	6.33774e-05	0.000131515	4.30206e-05	1.06676e-05	6.74403e-05	6.86604e-05	--	--	--	--	--	--	--	--	--	--	HMDB0002104	Organic compounds	Organic acids and derivatives	Carboxylic acids and derivatives	Amino acids, peptides, and analogues	L-alpha-amino acids	Endogenous
neg_720	Folic acid	2.80638e-05	4.80825e-05	4.56221e-05	5.07392e-05	3.95703e-05	3.81711e-05	3.07831e-05	3.89071e-05	5.91826e-05	6.56628e-05	6.62998e-05	3.40221e-05	1.53165e-05	5.12678e-06	1.7969e-05	1.17956e-05	1.03049e-05	1.77194e-05	C00504	Folate; Pteroylglutamic acid; Folic acid	One carbon pool by folate(ko00670);;Folate biosynthesis(ko00790);;Metabolic pathways(ko01100)	--	--	--	--	--	--	--	HMDB0000121	Organic compounds	Organic acids and derivatives	Carboxylic acids and derivatives	Amino acids, peptides, and analogues	Glutamic acid and derivatives	Food;Synthetic;Biological
neg_257	2-deoxy-D-ribose	6.84004e-06	8.46141e-06	1.6325e-05	1.11655e-05	1.35166e-05	1.64377e-05	1.25767e-05	1.38646e-05	1.84098e-05	1.26793e-05	1.05611e-05	1.73944e-05	0.00132405	0.000695872	0.000541843	6.71266e-05	0.00145998	0.000786041	--	--	--	--	--	--	--	--	--	--	--	--	--	--	--	--	--
neg_831	1-Deoxynojirimycin	9.81745e-06	2.33449e-05	5.18373e-05	5.52756e-05	7.25983e-05	5.93761e-05	3.3e-05	5.88937e-05	6.53188e-05	3.23935e-05	3.6842e-05	9.34236e-05	1.85189e-05	3.10155e-06	1.63152e-05	1.64596e-05	5.28414e-06	5.59069e-05	--	--	--	--	--	--	--	--	--	--	HMDB0035359	Organic compounds	Organoheterocyclic compounds	Piperidines	_	Piperidines	Food;Biological
neg_1126	Normorphine	0.000211399	0.000609386	0.00116498	0.00124216	0.00123626	0.00140747	0.001077	0.00127462	0.00136965	0.000674509	0.000879442	0.00160116	5.32815e-05	2.0243e-05	7.01045e-05	5.63987e-05	7.93095e-05	5.99169e-05	C11785	Normorphine	--	--	--	--	--	--	--	--	HMDB0041959	Organic compounds	Alkaloids and derivatives	Morphinans	_	Morphinans	Endogenous
neg_113	D-Galactosamine	0.000103099	0.000212044	0.000590234	0.000657219	0.000752485	0.000671862	0.000492245	0.000804365	0.000675985	0.000249652	0.000486838	0.000779425	1.62453e-05	1.28113e-06	2.29192e-05	1.3675e-05	1.98442e-05	1.58079e-05	C02262	D-Galactosamine; D-Chondrosamine; 2-Amino-2-deoxy-D-galactose	Galactose metabolism(ko00052)	--	--	--	--	--	--	--	--	--	--	--	--	--	--
neg_1063	5'-O-methylthymidine	1.24378e-05	1.605e-05	2.54211e-05	2.6086e-05	2.48644e-05	2.82396e-05	2.92664e-05	2.51063e-05	2.69276e-05	1.96096e-05	2.14593e-05	3.27637e-05	0.000884429	0.000242861	0.000993092	0.000789628	0.000348093	0.00069016	--	--	--	--	--	--	--	--	--	--	--	--	--	--	--	--	--
neg_908	3-Methyladipic acid	0.000250788	0.00128117	0.00247608	0.00325248	0.00313817	0.00249382	0.00286549	0.00141125	0.00275808	0.00196532	0.00236928	0.00362209	2.5405e-05	1.0025e-05	2.39059e-05	3.17466e-05	3.70973e-05	2.82437e-05	--	--	--	--	--	--	--	--	--	--	HMDB0000555	Organic compounds	Lipids and lipid-like molecules	Fatty Acyls	Fatty acids and conjugates	Medium-chain fatty acids	Endogenous;Food;Biological
neg_1109	Histidinyl-Methionine	0.000313935	0.000187878	0.000564192	0.000655253	0.000784291	0.00051217	0.000481821	0.000611642	0.000681089	0.000549392	0.000395058	0.000789243	0.00101251	0.00023575	0.00110416	0.000817107	0.000702423	0.00072121	--	--	--	--	--	--	--	--	--	--	HMDB0028891	Organic compounds	Organic acids and derivatives	Carboxylic acids and derivatives	Amino acids, peptides, and analogues	Dipeptides	Endogenous
neg_337	Cer 18:0;3/20:0;1	0.0114884	0.0125781	0.0135694	0.0164778	0.0144126	0.0121499	0.010834	0.0096835	0.0168763	0.0196071	0.0157753	0.0208267	9.42465e-06	6.45246e-06	2.71529e-05	2.71516e-05	4.9804e-05	2.65636e-05	--	--	--	--	--	--	--	--	--	--	--	--	--	--	--	--	--
neg_898	Danazol	0.000105858	8.35287e-05	9.92387e-05	0.000172652	0.000175363	0.000125645	5.79468e-05	9.41529e-05	0.000188216	0.00021935	0.000159484	0.000164551	0.000380849	9.64899e-05	0.000839221	0.000752098	0.00066835	0.000915059	C06938	Danazol	--	--	--	--	--	--	--	--	HMDB0002835	Organic compounds	Lipids and lipid-like molecules	Steroids and steroid derivatives	Estrane steroids	Estrane steroids	Food
neg_1023	Solasodine	2.19497e-05	4.75286e-06	6.69238e-06	9.25181e-06	1.0521e-05	5.7025e-06	1.65594e-06	1.38165e-05	1.49209e-05	1.39899e-05	1.8705e-05	5.13329e-06	1.17444e-05	1.80142e-06	1.0758e-05	9.25625e-06	1.66953e-05	1.19898e-05	C10822	Solasodine	--	LMST01150004	Solasodine	(22R,25R)-spirosol-5-en-3beta-ol	_	Sterol Lipids [ST]	Sterols [ST01]	Solanidines and alkaloid derivatives [ST0115]	HMDB0035282	Organic compounds	Lipids and lipid-like molecules	Steroids and steroid derivatives	Steroidal glycosides	Steroidal saponins	Food;Endogenous;Biological
neg_1085	Irbesartan	8.03989e-06	5.71783e-06	4.44415e-06	8.15419e-06	4.45006e-06	4.8282e-06	5.51708e-06	5.94208e-06	1.37685e-05	0	7.77675e-06	8.24594e-06	2.9389e-05	4.32885e-05	4.01699e-05	2.8265e-05	5.95399e-05	3.62929e-05	C07469	Irbesartan	--	--	--	--	--	--	--	--	--	--	--	--	--	--	--
neg_1104	Benzoylecgonine	1.07099e-05	3.15423e-05	4.43495e-05	4.32586e-05	4.92483e-05	4.51548e-05	2.65979e-05	3.29725e-05	5.50943e-05	3.74971e-05	3.76313e-05	6.97997e-05	0.000109927	4.90404e-05	0.000108484	7.24254e-05	0.000148709	0.000100995	C10847	Benzoylecgonine	--	--	--	--	--	--	--	--	HMDB0041836	Organic compounds	Benzenoids	Benzene and substituted derivatives	Benzoic acids and derivatives	Benzoic acid esters	Endogenous
neg_1112	(Z)-4-Decen-1-ol	3.95156e-06	8.90538e-06	1.34156e-05	1.58424e-05	1.71291e-05	1.04886e-05	1.11233e-05	1.22604e-05	1.72945e-05	1.26978e-05	8.70844e-06	1.85411e-05	4.67155e-06	7.12142e-05	5.32566e-05	2.02611e-06	6.18456e-06	1.10476e-05	--	--	--	--	--	--	--	--	--	--	HMDB0032206	Organic compounds	Lipids and lipid-like molecules	Fatty Acyls	Fatty alcohols	Fatty alcohols	Endogenous;Food;Biological
neg_413	dimethyltrisulfide	0.00103307	0.00110706	0.00125299	0.00172732	0.00152231	0.00132982	0.0012062	0.0010994	0.00179505	0.00182055	0.00137073	0.00191248	3.67958e-05	1.74812e-06	1.49222e-05	2.9018e-06	3.6047e-05	1.76702e-05	C08372	Dimethyl trisulfide; DMTS	--	--	--	--	--	--	--	--	--	--	--	--	--	--	--
neg_13	Azelaic acid	0.00752989	0.015805	0.0223676	0.0223548	0.0215042	0.0243939	0.024431	0.0196868	0.0221196	0.0181252	0.0200642	0.0271321	1.36301e-05	1.33611e-05	6.78409e-06	1.36614e-06	5.09786e-06	1.33072e-06	C08261	Azelaic acid; Nonanedioic acid; 1,7-Heptanedicarboxylic acid	--	LMFA01170054	Azelaic acid	Nonanedioic acid	_	Fatty Acyls [FA]	Fatty Acids and Conjugates [FA01]	Dicarboxylic acids [FA0117]	HMDB0000784	Organic compounds	Lipids and lipid-like molecules	Fatty Acyls	Fatty acids and conjugates	Medium-chain fatty acids	Endogenous;Food;Synthetic;Biological
neg_791	S-(Hydroxymethyl)glutathione	2.94475e-05	2.4428e-05	3.60843e-05	4.55475e-05	4.35678e-05	5.05273e-05	4.53471e-05	3.98642e-05	6.79622e-05	3.70131e-05	3.2803e-05	4.19551e-05	1.85498e-05	1.22503e-05	2.6782e-05	1.77286e-05	2.42391e-05	1.62863e-05	C14180	S-(Hydroxymethyl)glutathione	Methane metabolism(ko00680);;Microbial metabolism in diverse environments(ko01120)	--	--	--	--	--	--	--	HMDB0004662	Organic compounds	Organic acids and derivatives	Carboxylic acids and derivatives	Amino acids, peptides, and analogues	Oligopeptides	Endogenous
neg_496	N5-methyl-L-glutamine	1.86441e-06	7.9638e-06	2.13242e-05	1.90999e-05	1.96332e-05	2.47515e-05	1.46312e-05	2.12321e-05	2.54658e-05	9.69222e-06	1.30951e-05	2.50398e-05	3.39109e-05	7.59184e-06	3.99534e-05	3.74916e-05	4.5476e-05	3.9055e-05	--	--	--	--	--	--	--	--	--	--	--	--	--	--	--	--	--
neg_401	dCMP	0.000879102	0.000432018	0.000175774	0.000244584	0.000443289	0.000357808	0.000224108	4.5365e-05	3.99438e-05	0.00068045	0.000358396	0.00157171	8.12011e-05	0.000386601	0.000142245	3.27809e-05	0.00011336	0.000104792	C00239	dCMP; Deoxycytidylic acid; Deoxycytidine monophosphate; Deoxycytidylate; 2'-Deoxycytidine 5'-monophosphate	Pyrimidine metabolism(ko00240);;Metabolic pathways(ko01100)	--	--	--	--	--	--	--	HMDB0001202	Organic compounds	Nucleosides, nucleotides, and analogues	Pyrimidine nucleotides	Pyrimidine deoxyribonucleotides	Pyrimidine 2'-deoxyribonucleoside monophosphates	Endogenous;Food;Biological
neg_1054	Adrenosterone	3.49911e-06	1.2039e-05	2.7086e-05	3.10098e-05	4.48374e-05	2.08529e-05	1.58862e-05	2.23193e-05	3.58399e-05	2.68303e-05	2.04128e-05	3.92252e-05	0.000136143	6.82618e-05	0.000202739	0.000161407	0.000189229	0.000175536	C05285	Adrenosterone	--	--	--	--	--	--	--	--	HMDB0006772	Organic compounds	Lipids and lipid-like molecules	Steroids and steroid derivatives	Androstane steroids	Androgens and derivatives	Endogenous;Food;Biological
neg_570	8-Amino-7-oxononanoic acid	1.81369e-06	8.21457e-06	2.45159e-05	2.19464e-05	2.48469e-05	2.64001e-05	2.68242e-05	2.78333e-05	1.91309e-05	6.59087e-06	1.22315e-05	3.1205e-05	1.33728e-05	6.19264e-06	2.17839e-05	1.65456e-05	2.86942e-05	1.66526e-05	C01092	8-Amino-7-oxononanoate; 8-Amino-7-oxononanoic acid; 7-Keto-8-aminopelargonic acid; KAPA	Biotin metabolism(ko00780);;Metabolic pathways(ko01100)	LMFA01060168	7-oxo-8-amino-nonanoic acid	7-oxo-8-amino-nonanoic acid	8-Amino-7-oxononanoic acid; 8-Amino-7-oxononanoate	Fatty Acyls [FA]	Fatty Acids and Conjugates [FA01]	Oxo fatty acids [FA0106]	--	--	--	--	--	--	--
neg_2	Salicylic acid	0.00183432	0.0028261	0.00387702	0.00476707	0.00437589	0.00471066	0.003482	0.00420125	0.00485435	0.00396907	0.00386777	0.00534074	3.64701e-06	1.91219e-05	1.2093e-05	1.99937e-06	1.36132e-05	8.4263e-06	C00805	Salicylate; o-Hydroxybenzoic acid; Salicylic acid	Phenylalanine metabolism(ko00360);;Dioxin degradation(ko00621);;Polycyclic aromatic hydrocarbon degradation(ko00624);;Naphthalene degradation(ko00626);;Biosynthesis of siderophore group nonribosomal peptides(ko01053);;Metabolic pathways(ko01100);;Biosynthesis of secondary metabolites(ko01110);;Microbial metabolism in diverse environments(ko01120);;Degradation of aromatic compounds(ko01220)	--	--	--	--	--	--	--	HMDB0000840	Organic compounds	Benzenoids	Benzene and substituted derivatives	Benzoic acids and derivatives	Hippuric acids	Endogenous;Food;Biological
neg_478	N-Acetyl-D-leucine	9.58227e-06	3.84801e-05	1.93306e-05	1.11311e-05	1.85733e-05	3.38607e-05	2.47354e-05	6.30378e-05	1.00544e-05	3.04679e-06	2.338e-05	2.5783e-05	0.000332388	8.81341e-05	0.00038831	0.000315324	0.000431522	0.000319747	--	--	--	--	--	--	--	--	--	--	--	--	--	--	--	--	--
neg_1167	N2,N2-Dimethylguanosine	8.78973e-06	1.5727e-05	5.07687e-05	5.4974e-05	6.05332e-05	5.60071e-05	4.83449e-05	4.31703e-05	5.16965e-05	2.5212e-05	2.27602e-05	9.14599e-05	2.35779e-05	8.85854e-06	3.3511e-05	2.808e-05	4.40375e-05	4.55488e-05	--	--	--	--	--	--	--	--	--	--	HMDB0004824	Organic compounds	Nucleosides, nucleotides, and analogues	Purine nucleosides	_	Purine nucleosides	Endogenous
neg_267	octyl alpha-D-glucopyranoside	3.72689e-05	0.000103078	0.000229654	0.000200008	0.000234452	0.000216749	0.000195249	0.000176329	0.000224427	0.000120044	0.000175403	0.000277496	3.37425e-06	2.34645e-05	8.74033e-06	8.47919e-06	1.14917e-06	2.45263e-06	--	--	--	--	--	--	--	--	--	--	--	--	--	--	--	--	--
neg_504	L-Xylulose 1-phosphate	2.54031e-05	2.18093e-05	1.14253e-05	9.62081e-06	3.1051e-06	2.04828e-05	3.04539e-05	1.5133e-05	3.97441e-06	1.55546e-05	2.27485e-05	1.722e-05	2.50233e-05	4.20026e-05	2.18615e-05	1.28566e-05	2.40622e-05	2.77933e-05	C06441	L-Xylulose 1-phosphate	Pentose and glucuronate interconversions(ko00040)	--	--	--	--	--	--	--	--	--	--	--	--	--	--
neg_788	Butyl octanoate	4.39149e-05	3.19004e-05	7.93185e-06	1.17585e-05	6.28643e-06	2.22734e-05	2.03579e-05	1.63526e-05	1.1726e-05	1.53879e-05	4.53198e-05	3.25541e-05	0.0023915	0.00285959	0.00199184	0.000591491	0.00125577	0.00140169	--	--	--	--	--	--	--	--	--	--	--	--	--	--	--	--	--
neg_734	L-Carnitine	0.000390984	0.000476768	0.00040244	0.000540582	0.000362113	0.000289972	0.000310527	0.000635551	0.000605327	0.000505927	0.000421079	0.000328663	9.86836e-06	2.20457e-06	1.41376e-05	2.4853e-05	1.34853e-05	2.11269e-05	C00318	L-Carnitine; L-gamma-Trimethyl-beta-hydroxybutyrobetaine; Vitamin BT; 3-Carboxy-2-hydroxy-N,N,N-trimethyl-1-propanaminium hydroxide, inner salt; Levocarnitine; (R)-Carnitine	--	--	--	--	--	--	--	--	HMDB0000062	Organic compounds	Organic nitrogen compounds	Organonitrogen compounds	Quaternary ammonium salts	Carnitines	Endogenous;Food;Synthetic;Biological
neg_735	Lanosterin	0.00040762	0.00227815	0.000264068	0.000286304	0.00057604	0.000614872	0.000720266	0.000297832	0.000558647	0.000798452	0.0011998	0.0014661	5.80821e-05	2.07539e-05	7.43218e-05	7.05848e-05	0.000105621	7.74951e-05	--	--	--	--	--	--	--	--	--	--	HMDB0001251	Organic compounds	Lipids and lipid-like molecules	Prenol lipids	Triterpenoids	Triterpenoids	Endogenous;Food;Biological
neg_636	Tetrahydropteroyltri-L-glutamic acid	5.82029e-06	1.71881e-05	4.65667e-05	3.81166e-05	4.02314e-05	4.69279e-05	2.34308e-05	5.35957e-05	5.32611e-05	1.77851e-05	3.57838e-05	3.80091e-05	0.00029902	0.000301355	0.000310093	0.000214047	0.000267093	0.000220907	--	--	--	--	--	--	--	--	--	--	--	--	--	--	--	--	--
neg_6	Sebacic acid	0.00309029	0.00772341	0.0120733	0.00929526	0.0101312	0.014022	0.0146549	0.0110741	0.00950147	0.00620515	0.0089086	0.0137964	7.50737e-05	1.68183e-05	0.000109527	0.000109318	0.000139369	0.000150707	C08277	Sebacic acid; Decanedioic acid	--	LMFA01170006	Sebacic acid	Decanedioic acid	Iponic acid; Ipomic acid	Fatty Acyls [FA]	Fatty Acids and Conjugates [FA01]	Dicarboxylic acids [FA0117]	HMDB0000792	Organic compounds	Lipids and lipid-like molecules	Fatty Acyls	Fatty acids and conjugates	Medium-chain fatty acids	Endogenous;Food;Synthetic
neg_849	Helenalin	0.000107166	0.000117733	6.63092e-05	9.00612e-05	7.937e-05	0.000108187	0.000131296	9.78974e-05	9.30735e-05	8.56965e-05	0.000159358	7.84225e-05	2.48644e-05	1.33843e-05	2.82396e-05	2.92664e-05	3.15734e-05	2.51063e-05	C09473	Helenalin	--	--	--	--	--	--	--	--	--	--	--	--	--	--	--
neg_996	(+)-Abscisic acid	3.51943e-05	9.45282e-05	0.000205928	0.000199059	0.000185077	0.000232618	0.000220436	0.000199717	0.000174322	8.77766e-05	0.000151977	0.000245251	3.74865e-05	4.76757e-05	3.1098e-05	8.66436e-06	4.07205e-05	2.6368e-05	C06082	Abscisate; Abscisic acid; (+)-Abscisic acid; ABA	Carotenoid biosynthesis(ko00906);;Metabolic pathways(ko01100);;Biosynthesis of secondary metabolites(ko01110)	--	--	--	--	--	--	--	HMDB0035140	Organic compounds	Lipids and lipid-like molecules	Prenol lipids	Sesquiterpenoids	Abscisic acids and derivatives	Endogenous;Food;Biological
neg_879	Ascorbic acid 6-palmitate	0.000111024	9.49958e-05	9.79437e-05	0.00011051	9.71519e-05	0.000103069	4.78987e-05	8.3536e-05	0.000128029	0.000204606	0.000119283	0.000110421	2.94757e-05	3.66772e-05	5.45031e-05	0.000108407	3.96845e-05	3.38638e-05	--	--	--	--	--	--	--	--	--	--	--	--	--	--	--	--	--
neg_85	N1-(alpha-D-ribosyl)-5,6-dimethyl-benzimidazole	2.39592e-05	3.3177e-05	4.78262e-05	4.96295e-05	3.89721e-05	5.49114e-05	5.07986e-05	4.24721e-05	5.45221e-05	3.30148e-05	4.37392e-05	5.54815e-05	3.37107e-05	1.89855e-05	7.34891e-05	7.53321e-05	5.21809e-05	4.31222e-05	--	--	--	--	--	--	--	--	--	--	HMDB0011112	Organic compounds	Nucleosides, nucleotides, and analogues	Benzimidazole ribonucleosides and ribonucleotides	_	Benzimidazole ribonucleosides and ribonucleotides	Endogenous
neg_1077	beta-D-Glucosamine	1.36411e-05	2.10314e-05	2.82829e-05	2.88036e-05	2.5405e-05	2.39059e-05	3.17466e-05	2.82437e-05	2.97423e-05	1.65438e-05	2.41538e-05	2.80903e-05	1.36117e-05	3.7394e-06	2.02753e-05	2.07117e-05	2.11706e-05	1.69687e-05	C08349	beta-D-Glucosamine	--	--	--	--	--	--	--	--	HMDB0030091	Organic compounds	Organooxygen compounds	Carbohydrates and carbohydrate conjugates	Aminosaccharides	Amino sugars	Endogenous;Food;Biological
neg_318	15(S)-HETE	6.64435e-05	0.000103752	0.000173636	0.000157371	0.000136143	0.000202739	0.000161407	0.000175536	0.000173925	0.000116616	0.000119671	0.000194631	0.000287815	0.00155274	0.000572402	0.000795194	0.000343197	0.000342781	C04742	(15S)-15-Hydroxy-5,8,11-cis-13-trans-eicosatetraenoate; (15S)-15-Hydroxy-5,8,11-cis-13-trans-icosatetraenoate; (5Z,8Z,11Z,13E)-(15S)-15-Hydroxyicosa-5,8,11,13-tetraenoic acid; 15(S)-HETE	Arachidonic acid metabolism(ko00590)	--	--	--	--	--	--	--	HMDB0003876	Organic compounds	Lipids and lipid-like molecules	Fatty Acyls	Eicosanoids	Hydroxyeicosatetraenoic acids	Endogenous;Food;Biological
neg_681	gamma-amino-gamma-cyanobutanoic acid	0.000124071	0.000124696	0.000182906	0.000154158	0.000155237	0.000142318	0.000249238	9.51213e-05	0.000232999	9.88876e-05	0.000133239	0.000180351	1.17174e-05	8.69792e-07	1.37985e-05	1.05437e-05	1.71928e-05	8.92576e-06	--	--	--	--	--	--	--	--	--	--	--	--	--	--	--	--	--
neg_918	Alanyl-Methionine	1.15353e-05	2.49667e-05	5.73641e-05	6.14721e-05	5.60429e-05	7.5882e-05	4.65499e-05	5.92187e-05	6.00292e-05	3.55774e-05	3.72042e-05	8.2959e-05	0.000205843	0.000810376	0.000426161	0.000154524	0.000482482	0.000366889	--	--	--	--	--	--	--	--	--	--	HMDB0028693	Organic compounds	Organic acids and derivatives	Carboxylic acids and derivatives	Amino acids, peptides, and analogues	Dipeptides	Endogenous
neg_75	capric acid	0.000156287	0.000221574	0.000267712	0.000211288	0.00019788	0.000276757	0.000163812	0.000243628	0.000248826	0.000283523	0.000293375	0.000254945	0.00161798	0.0061754	0.00307426	0.000795117	0.00257361	0.00233447	--	--	--	LMFA01010010	Capric acid	Decanoic acid	C10:0; Caprinic acid; Decoic acid; Decylic acid	Fatty Acyls [FA]	Fatty Acids and Conjugates [FA01]	Straight chain fatty acids [FA0101]	HMDB0000511	Organic compounds	Lipids and lipid-like molecules	Fatty Acyls	Fatty acids and conjugates	Medium-chain fatty acids	Endogenous;Food;Biological
neg_127	CDP-Ethanolamine	6.19438e-05	5.74729e-05	5.68604e-05	8.56914e-05	7.67316e-05	5.35007e-05	4.63085e-05	2.71262e-05	8.76892e-05	0.000115423	6.5093e-05	9.59768e-05	1.27809e-05	0	1.42294e-05	1.72324e-05	1.20688e-05	1.339e-05	--	--	--	--	--	--	--	--	--	--	HMDB0001564	Organic compounds	Nucleosides, nucleotides, and analogues	Pyrimidine nucleotides	Pyrimidine ribonucleotides	CDP-ethanolamines	Endogenous;Food;Biological
neg_175	Nicotinic acid	1.96882e-06	1.0069e-05	2.76233e-05	7.22958e-05	4.36158e-05	3.22927e-05	9.10131e-06	4.12657e-05	6.83874e-05	2.4743e-05	3.6071e-05	2.97873e-05	2.23538e-05	2.35585e-06	2.55002e-05	5.13916e-06	3.63016e-05	2.59866e-05	C00253	Nicotinate; Nicotinic acid; Niacin; 3-Pyridinecarboxylic acid	Nicotinate and nicotinamide metabolism(ko00760);;Metabolic pathways(ko01100);;Biosynthesis of secondary metabolites(ko01110);;Microbial metabolism in diverse environments(ko01120);;Pertussis(ko05133)	--	--	--	--	--	--	--	HMDB0001488	Organic compounds	Organoheterocyclic compounds	Pyridines and derivatives	Pyridinecarboxylic acids and derivatives	Pyridinecarboxylic acids	Endogenous;Food;Synthetic;Biological
neg_202	N-acetyl-D-tryptophan	2.61906e-06	1.1409e-05	2.42423e-05	1.00121e-05	1.02181e-05	1.98704e-05	1.26815e-05	2.00092e-05	1.80445e-05	5.46153e-06	1.42794e-05	1.67992e-05	0.000274324	0.000421344	0.000514835	9.36672e-05	0.000609375	0.000626836	--	--	--	--	--	--	--	--	--	--	HMDB0013713	Organic compounds	Organic acids and derivatives	Carboxylic acids and derivatives	Amino acids, peptides, and analogues	N-acyl-L-alpha-amino acids	Endogenous
neg_767	Isorhamnetin 3-O-glucoside	1.80865e-05	2.42719e-06	1.25603e-05	3.02139e-05	1.65335e-05	1.19469e-05	1.68024e-05	9.31322e-06	2.92935e-05	2.85261e-05	1.25285e-05	5.63035e-06	5.49168e-05	4.0864e-05	5.66643e-05	4.43662e-06	6.74637e-05	3.95138e-05	--	--	--	--	--	--	--	--	--	--	--	--	--	--	--	--	--
neg_820	Confertifoline	0.0297147	0.0329157	0.0377697	0.0509312	0.046135	0.0370241	0.0351141	0.0292301	0.0482859	0.0551064	0.0361434	0.0568205	0.000140658	9.65919e-05	5.75522e-05	9.37911e-06	0.000153311	8.4583e-05	--	--	--	--	--	--	--	--	--	--	--	--	--	--	--	--	--
neg_274	Octanol	7.18292e-06	9.09343e-06	7.4189e-06	4.18246e-06	2.26477e-06	6.35364e-06	0	7.05232e-06	7.83173e-06	7.09151e-06	1.34501e-05	5.1123e-06	3.26938e-06	0	1.01758e-06	4.71489e-06	2.86712e-05	7.25275e-06	--	--	--	--	--	--	--	--	--	--	HMDB0001183	Organic compounds	Lipids and lipid-like molecules	Fatty Acyls	Fatty alcohols	Fatty alcohols	Endogenous;Food;Biological
neg_857	Deoxycoformycin	6.59875e-05	0.000130067	0.000217397	0.000221765	0.000198811	0.00022046	0.000226523	0.000155094	0.000242101	0.00013357	0.000153841	0.000259343	0.00193534	0.00164368	0.00366763	0.00244421	0.00158499	0.00150878	C02267	Deoxycoformycin; Pentostatin	--	--	--	--	--	--	--	--	--	--	--	--	--	--	--
neg_817	4-Hexenyl acetate	0.00268804	0.00655128	0.0117733	0.0127736	0.0125502	0.0118019	0.00724609	0.00941646	0.0149319	0.00870371	0.00848688	0.0157426	1.46305e-05	8.40164e-06	2.13521e-05	1.78646e-05	1.94335e-05	2.20909e-05	--	--	--	--	--	--	--	--	--	--	--	--	--	--	--	--	--
neg_48	L-Glutamate	0.000557442	0.000573501	0.00057814	0.000368163	0.000321843	0.000389155	0.000552018	0.000173758	0.000583122	0.000653876	0.000642036	0.000487575	0.000254557	0.00118537	0.000602209	0.000160083	0.000466915	0.000465454	C00025	L-Glutamate; L-Glutamic acid; L-Glutaminic acid; Glutamate	Arginine biosynthesis(ko00220);;Alanine, aspartate and glutamate metabolism(ko00250);;Arginine and proline metabolism(ko00330);;Carbapenem biosynthesis(ko00332);;Histidine metabolism(ko00340);;Taurine and hypotaurine metabolism(ko00430);;D-Glutamine and D-glutamate metabolism(ko00471);;Glutathione metabolism(ko00480);;Neomycin, kanamycin and gentamicin biosynthesis(ko00524);;Glyoxylate and dicarb…	--	--	--	--	--	--	--	HMDB0000148	Organic compounds	Organic acids and derivatives	Carboxylic acids and derivatives	Amino acids, peptides, and analogues	Glutamic acid and derivatives	Endogenous;Food;Biological
neg_222	N-Acetyl-L-glutamate 5-semialdehyde	2.37866e-05	6.32714e-05	0.000169725	0.000143755	0.00014152	0.000179629	0.000117769	0.000206058	0.000148565	5.56583e-05	0.000104921	0.000165984	4.5652e-05	8.99912e-05	5.85963e-05	6.89291e-06	5.19361e-05	3.32195e-05	C01250	N-Acetyl-L-glutamate 5-semialdehyde; 2-Acetamido-5-oxopentanoate	Arginine biosynthesis(ko00220);;Metabolic pathways(ko01100);;Biosynthesis of secondary metabolites(ko01110);;2-Oxocarboxylic acid metabolism(ko01210);;Biosynthesis of amino acids(ko01230)	--	--	--	--	--	--	--	HMDB0006488	Organic compounds	Organic acids and derivatives	Carboxylic acids and derivatives	Amino acids, peptides, and analogues	N-acyl-L-alpha-amino acids	Endogenous;Food;Biological
neg_463	Saccharopine	3.89911e-06	6.70164e-06	2.13966e-05	1.87249e-05	2.05326e-05	2.28098e-05	1.0057e-05	2.03603e-05	2.57264e-05	1.6869e-05	1.25933e-05	1.84814e-05	0.000569718	0.00085182	0.000789579	0.000283274	0.000907395	0.000736417	C00449	N6-(L-1,3-Dicarboxypropyl)-L-lysine; Saccharopine; L-Saccharopine; N-[(S)-5-Amino-5-carboxypentyl]-L-glutamic acid	Lysine biosynthesis(ko00300);;Lysine degradation(ko00310);;Metabolic pathways(ko01100);;Biosynthesis of secondary metabolites(ko01110);;Biosynthesis of amino acids(ko01230)	--	--	--	--	--	--	--	HMDB0000279	Organic compounds	Organic acids and derivatives	Carboxylic acids and derivatives	Amino acids, peptides, and analogues	Glutamic acid and derivatives	Endogenous;Food;Biological
neg_313	1-(1-Ethoxyethoxy)-pentane	2.96914e-05	4.94155e-05	7.80449e-05	7.16481e-05	7.09645e-05	7.3699e-05	6.56486e-05	6.71476e-05	7.35562e-05	5.5421e-05	6.32714e-05	8.80206e-05	0.00156127	0.000367896	0.00176253	0.00131868	0.00180112	0.00127066	--	--	--	--	--	--	--	--	--	--	--	--	--	--	--	--	--
neg_860	Traumatic Acid	0.000408769	0.000947278	0.00147538	0.00188073	0.00163233	0.00168626	0.0012555	0.00150272	0.00173115	0.00123679	0.00114512	0.00200525	2.20445e-05	3.79526e-06	2.8172e-05	3.19104e-05	2.81015e-05	2.8698e-05	C16308	Traumatic acid; (2E)-Dodecenedioic acid; Dodec-2-enedioic acid	alpha-Linolenic acid metabolism(ko00592);;Biosynthesis of secondary metabolites(ko01110)	LMFA01170002	Traumatic acid	2E-dodecenedioic acid	trans-2-dodecenedioic acid; trans-Traumatic acid	Fatty Acyls [FA]	Fatty Acids and Conjugates [FA01]	Dicarboxylic acids [FA0117]	HMDB0000933	Organic compounds	Lipids and lipid-like molecules	Fatty Acyls	Fatty acids and conjugates	Medium-chain fatty acids	Endogenous;Food;Biological
neg_620	dihydrohomopteroate	5.63085e-05	3.09666e-05	4.71384e-05	5.67821e-05	5.03062e-05	5.35612e-05	5.51446e-05	4.60975e-05	8.15209e-05	6.00776e-05	4.2194e-05	3.99911e-05	0.000140195	0.000123547	9.1021e-05	4.70808e-05	8.16854e-05	8.89702e-05	--	--	--	--	--	--	--	--	--	--	--	--	--	--	--	--	--
neg_152	3,7-Dimethyl-1,5-octadien-3,7-diol	1.97566e-05	1.32652e-05	1.53436e-05	1.19317e-05	1.07109e-05	1.42545e-05	7.50625e-06	2.09163e-05	2.39807e-05	2.09873e-05	1.50156e-05	5.51304e-06	4.35678e-05	3.43017e-05	5.05273e-05	4.53471e-05	6.39541e-05	3.98642e-05	--	--	--	--	--	--	--	--	--	--	HMDB0036990	Organic compounds	Organooxygen compounds	Alcohols and polyols	Tertiary alcohols	Tertiary alcohols	Endogenous;Food;Biological
neg_1163	PGD2	0.000148822	0.000157639	0.000247139	0.000371499	0.000300617	0.000432378	0.000272717	0.00043819	0.000248134	0.000282076	0.000165659	0.000416598	0.000164174	0.000241362	0.000113354	1.35788e-05	0.000132217	0.000121458	C00696	Prostaglandin D2; (5Z,13E)-(15S)-9alpha,15-Dihydroxy-11-oxoprosta-5,13-dienoate; (5Z,13E,15S)-9alpha,15-Dihydroxy-11-oxoprosta-5,13-dienoate; PGD2	Arachidonic acid metabolism(ko00590);;Metabolic pathways(ko01100)	LMFA03010004	PGD2	9S,15S-dihydroxy-11-oxo-5Z,13E-prostadienoic acid	Prostaglandin D2; 11-Dehydroprostaglandin F2-alpha; 11-Dehydroprostaglandin F2alpha; (5Z,13E,15S)-9alpha,15-Dihydroxy-11-oxoprosta-5,13-dienoate	Fatty Acyls [FA]	Eicosanoids [FA03]	Prostaglandins [FA0301]	HMDB0001403	Organic compounds	Lipids and lipid-like molecules	Fatty Acyls	Eicosanoids	Prostaglandins and related compounds	Endogenous;Food
neg_181	Dethiobiotin	1.82864e-05	1.44204e-05	1.50816e-05	3.15406e-05	1.65691e-05	1.74762e-05	2.02629e-05	2.29841e-05	2.09983e-05	1.19144e-05	2.24786e-05	2.5901e-05	0.0007648	0.00112487	0.000747179	0.000368806	0.00160264	0.000938789	C01909	Dethiobiotin; Desthiobiotin	Biotin metabolism(ko00780);;Metabolic pathways(ko01100)	--	--	--	--	--	--	--	HMDB0003581	Organic compounds	Lipids and lipid-like molecules	Fatty Acyls	Fatty acids and conjugates	Medium-chain fatty acids	Endogenous;Food;Biological
neg_942	6-pentadecyl Salicylic Acid	0.00015695	0.000182191	0.000154094	0.000144981	9.52313e-05	0.000150945	4.48097e-05	0.000139673	0.000170781	0.000193878	0.00027839	0.000142024	1.30087e-05	4.03919e-06	1.32864e-05	2.94583e-05	1.74226e-05	3.17441e-05	--	--	--	LMPK15040002	6-pentadecyl salicylic acid	2-hydroxy-6-pentadecylbenzoic acid	6-PDSA	Polyketides [PK]	Phenolic lipids [PK15]	Anacardic acids and derivatives [PK1504]	--	--	--	--	--	--	--
neg_617	Riboflavin	1.01345e-05	2.37851e-06	4.58732e-06	2.55655e-05	9.484e-07	1.07398e-06	1.0802e-06	0	1.39455e-05	1.5105e-05	1.88214e-05	0	2.41228e-05	6.63335e-07	2.88151e-05	9.5422e-06	4.32341e-05	3.06255e-05	C00255	Riboflavin; Lactoflavin; 7,8-Dimethyl-10-ribitylisoalloxazine; Vitamin B2	Riboflavin metabolism(ko00740);;Metabolic pathways(ko01100);;Biosynthesis of secondary metabolites(ko01110)	--	--	--	--	--	--	--	HMDB0001520	Organic compounds	Nucleosides, nucleotides, and analogues	Flavin nucleotides	_	Flavin nucleotides	Endogenous;Food;Biological
neg_677	D-Alanyl-D-alanine	6.29253e-05	0.00017239	0.000374078	0.000344642	0.000332388	0.00038831	0.000315324	0.000319747	0.000350308	0.000194459	0.000234107	0.000416385	0.00279477	0.00216336	0.00322607	0.00096111	0.00296324	0.00237051	C00993	D-Alanyl-D-alanine; D-Ala-D-Ala	D-Alanine metabolism(ko00473);;Peptidoglycan biosynthesis(ko00550);;Metabolic pathways(ko01100);;Vancomycin resistance(ko01502)	--	--	--	--	--	--	--	HMDB0003459	Organic compounds	Organic acids and derivatives	Carboxylic acids and derivatives	Amino acids, peptides, and analogues	Dipeptides	Endogenous;Food;Biological
neg_417	2-acylglycerophosphocholine	0.00609336	0.00999118	0.012827	0.014038	0.0123171	0.0139159	0.0148113	0.00943181	0.0150421	0.0102876	0.00992157	0.0161124	3.62205e-05	7.26602e-05	5.65623e-05	3.27115e-05	4.33007e-05	3.71888e-05	--	--	--	--	--	--	--	--	--	--	--	--	--	--	--	--	--
neg_215	1,5-dideoxy-1,5-imino-D-galactitol	1.11759e-06	4.40943e-06	1.06448e-05	1.15668e-05	1.17174e-05	1.37985e-05	1.05437e-05	8.92576e-06	1.0812e-05	5.39398e-06	9.19297e-06	1.33237e-05	5.61256e-05	1.88394e-05	7.27287e-05	7.40131e-05	8.27828e-05	8.29659e-05	--	--	--	--	--	--	--	--	--	--	--	--	--	--	--	--	--
neg_668	2-ethylfuran	1.48043e-05	2.42151e-05	6.65399e-05	6.64612e-05	9.18188e-05	6.37935e-05	2.4325e-05	5.66348e-05	8.91043e-05	6.69298e-05	3.98956e-05	8.11169e-05	0.0136604	0.0278236	0.0147701	0.00295634	0.0215988	0.0138344	--	--	--	--	--	--	--	--	--	--	HMDB0040587	Organic compounds	Organoheterocyclic compounds	Heteroaromatic compounds	_	Heteroaromatic compounds	Food;Biological
neg_472	L-Lysine	8.79495e-05	4.09252e-05	6.98093e-05	7.31219e-05	3.19491e-05	5.18982e-05	1.77473e-05	5.98351e-05	6.92382e-05	0.000133268	7.85606e-05	2.93664e-05	2.20363e-05	8.46076e-06	2.53979e-05	2.85364e-05	2.07389e-05	2.76487e-05	C00047	L-Lysine; Lysine acid; 2,6-Diaminohexanoic acid	Lysine biosynthesis(ko00300);;Lysine degradation(ko00310);;Biotin metabolism(ko00780);;Aminoacyl-tRNA biosynthesis(ko00970);;Metabolic pathways(ko01100);;Biosynthesis of secondary metabolites(ko01110);;Microbial metabolism in diverse environments(ko01120);;2-Oxocarboxylic acid metabolism(ko01210);;Biosynthesis of amino acids(ko01230);;ABC transporters(ko02010)	--	--	--	--	--	--	--	HMDB0000182	Organic compounds	Organic acids and derivatives	Carboxylic acids and derivatives	Amino acids, peptides, and analogues	L-alpha-amino acids	Food;Synthetic;Biological
neg_110	2-Acetolactate	0.000208124	0.000557896	0.0010545	0.00114226	0.00109956	0.00109953	0.000888795	0.000889053	0.000942192	0.000657963	0.00082736	0.00142492	0.000495357	0.00019252	0.000472292	0.000251703	0.000592143	0.000359671	C00900	2-Acetolactate	Pantothenate and CoA biosynthesis(ko00770)	LMFA01050472	2-Acetolactate	2-hydroxy-2-methyl-3-oxobutanoic acid	_	Fatty Acyls [FA]	Fatty Acids and Conjugates [FA01]	Hydroxy fatty acids [FA0105]	--	--	--	--	--	--	--
neg_534	2-(4-Methyl-3-cyclohexen-1-yl)-2-propanol	1.16104e-06	5.4963e-06	1.10401e-05	9.7375e-06	1.21094e-05	1.32022e-05	8.22521e-06	1.23468e-05	1.01303e-05	5.85541e-06	6.24921e-06	1.46847e-05	0.00014152	2.17368e-05	0.000179629	0.000117769	0.000205932	0.000206058	--	--	--	--	--	--	--	--	--	--	HMDB0004043	Organic compounds	Lipids and lipid-like molecules	Prenol lipids	Monoterpenoids	Menthane monoterpenoids	Food;Endogenous;Biological
neg_368	myristic acid	4.78609e-06	1.77986e-06	5.10088e-06	2.12603e-05	2.4679e-05	1.12117e-05	5.84619e-07	1.5569e-05	1.20368e-05	1.81261e-05	9.26917e-06	1.92081e-05	3.4658e-05	8.49156e-06	3.93512e-05	3.44626e-05	4.26644e-05	3.25136e-05	C06424	Tetradecanoic acid; Tetradecanoate; Myristic acid	Fatty acid biosynthesis(ko00061);;Metabolic pathways(ko01100)	LMFA01010014	Myristic acid	tetradecanoic acid	C14:0	Fatty Acyls [FA]	Fatty Acids and Conjugates [FA01]	Straight chain fatty acids [FA0101]	HMDB0000806	Organic compounds	Lipids and lipid-like molecules	Fatty Acyls	Fatty acids and conjugates	Long-chain fatty acids	Endogenous;Food;Biological
neg_650	Uridine diphosphate-N-acetylgalactosamine	0.000445176	0.000435318	0.000415342	0.000601991	0.000534911	0.000357081	0.000295373	0.000183953	0.000610217	0.000843534	0.000457676	0.000639015	0.000206112	0.000485296	0.000305117	0.000198377	0.000260707	0.000215077	--	--	--	--	--	--	--	--	--	--	HMDB0000304	Organic compounds	Nucleosides, nucleotides, and analogues	Pyrimidine nucleotides	Pyrimidine nucleotide sugars	Pyrimidine nucleotide sugars	Endogenous
neg_488	Ethyl lactate	7.85917e-06	1.80967e-05	7.32265e-05	9.22193e-05	7.8287e-05	5.18502e-05	4.67559e-05	5.39345e-05	7.04359e-05	3.82397e-05	5.47045e-05	8.49396e-05	2.62204e-05	3.09954e-06	4.13665e-05	3.4051e-05	4.26898e-05	3.09507e-05	--	--	--	--	--	--	--	--	--	--	HMDB0040735	Organic compounds	Organic acids and derivatives	Carboxylic acids and derivatives	Carboxylic acid derivatives	Carboxylic acid esters	Food;Biological
neg_1073	alpha-L-Glu-L-Asp	5.96874e-05	0.000110141	0.000164917	0.000195772	0.00018074	0.000181814	8.34053e-05	0.000123274	0.000193786	0.000169603	0.000139282	0.000259055	0.000726876	0.000132303	0.000900096	0.000867737	0.000919338	0.000727342	--	--	--	--	--	--	--	--	--	--	HMDB0028815	Organic compounds	Organic acids and derivatives	Peptidomimetics	Hybrid peptides	Hybrid peptides	Endogenous
neg_266	Isochorismate	0.000284514	0.000739218	0.00133407	0.00149338	0.00156127	0.00176253	0.00131868	0.00127066	0.00139781	0.000764269	0.00103297	0.0019946	8.15504e-05	1.60507e-05	5.39317e-05	1.19391e-05	3.65334e-05	2.1916e-05	C00885	Isochorismate; Isochorismic acid	Ubiquinone and other terpenoid-quinone biosynthesis(ko00130);;Biosynthesis of siderophore group nonribosomal peptides(ko01053);;Metabolic pathways(ko01100);;Biosynthesis of secondary metabolites(ko01110)	--	--	--	--	--	--	--	--	--	--	--	--	--	--
neg_420	D-Pantothenoyl-L-cysteine	8.96354e-05	6.68226e-05	0.000158796	0.000155055	0.000132625	0.000190757	0.000142295	0.0001973	0.000182766	7.61018e-05	0.000106623	0.000155335	0.000314118	0.0001687	0.000405201	0.000288549	0.000344213	0.000271582	C04079	N-((R)-Pantothenoyl)-L-cysteine; D-Pantothenoyl-L-cysteine; N-Pantothenoylcysteine	Pantothenate and CoA biosynthesis(ko00770)	--	--	--	--	--	--	--	HMDB0006834	Organic compounds	Organic acids and derivatives	Peptidomimetics	Hybrid peptides	Hybrid peptides	Endogenous
neg_70	menaquinone-1	5.06753e-05	2.64864e-05	3.19702e-05	3.76588e-05	3.06449e-05	3.74217e-05	4.67343e-05	3.82936e-05	4.94157e-05	3.20936e-05	3.61104e-05	3.00547e-05	1.32291e-05	1.15094e-05	2.11128e-05	1.46605e-05	1.55161e-05	6.24787e-06	--	--	--	--	--	--	--	--	--	--	--	--	--	--	--	--	--
neg_1024	Oxyphencyclimine	2.0988e-05	2.38243e-05	4.33668e-05	4.458e-05	3.30298e-05	5.59354e-05	4.73728e-05	3.94424e-05	4.54025e-05	3.26903e-05	2.96551e-05	4.48911e-05	8.88435e-06	2.53227e-06	1.28547e-05	1.62899e-05	1.0141e-05	1.39119e-05	C07851	Oxyphencyclimine	--	--	--	--	--	--	--	--	--	--	--	--	--	--	--
neg_850	Prilocaine	5.58812e-05	6.08332e-06	2.70152e-05	2.49792e-05	1.37273e-05	2.00359e-05	1.66909e-05	5.32379e-05	1.85972e-05	1.8349e-05	4.03822e-05	1.20988e-05	0.000446325	0.000654145	0.000478042	0.000425491	0.000204001	0.000140712	C07531	Prilocaine	--	--	--	--	--	--	--	--	--	--	--	--	--	--	--
neg_270	9,12-Hexadecadienylcarnitine	1.46331e-05	3.30841e-05	5.90458e-05	4.7176e-05	3.62581e-05	6.5422e-05	4.54915e-05	5.02505e-05	5.67367e-05	3.53269e-05	3.37678e-05	5.39755e-05	1.65428e-05	3.95459e-06	2.1741e-05	9.47477e-06	1.345e-05	1.02158e-05	--	--	--	--	--	--	--	--	--	--	HMDB0013334	_	_	_	_	_	Endogenous;Food;Biological
neg_537	5-Ethyl-2-methylthiazole	4.0742e-05	9.02904e-05	0.000209413	0.000199197	0.000217583	0.000245724	0.000106342	0.000211215	0.000255163	0.000116139	0.000138062	0.000253105	1.12416e-05	8.32836e-06	1.49887e-05	1.24877e-05	2.37454e-05	1.38984e-05	--	--	--	--	--	--	--	--	--	--	HMDB0040096	Organic compounds	Organoheterocyclic compounds	Azoles	Thiazoles	2,5-disubstituted thiazoles	Food;Biological
neg_505	Melibiose	9.74536e-05	5.46898e-05	0.000104021	0.000160572	0.000113257	0.000132375	0.000124019	0.000146914	0.000136071	0.000110061	9.24865e-05	0.000103436	9.87197e-05	2.99407e-05	0.000147612	0.000156123	0.000164643	0.000128484	C05402	Melibiose; 6-O-(alpha-D-Galactopyranosyl)-D-glucopyranose; D-Gal-alpha1->6D-Glucose	Galactose metabolism(ko00052);;ABC transporters(ko02010)	--	--	--	--	--	--	--	HMDB0000048	Organic compounds	Organic oxygen compounds	Organooxygen compounds	Carbohydrates and carbohydrate conjugates	O-glycosyl compounds	Food;Biological
neg_294	4-Hydroxycinnamic acid	0.00612991	0.00661105	0.00862673	0.0111921	0.010347	0.010366	0.0128024	0.00667559	0.0107211	0.00808762	0.00734533	0.0116433	0.0165391	0.00471741	0.019236	0.0207261	0.0175041	0.0160037	C00811	4-Coumarate; p-Coumaric acid; trans-4-Hydroxycinnamate; trans-p-Hydroxycinnamate; 4-Hydroxycinnamic acid; 4-Hydroxycinnamate	Ubiquinone and other terpenoid-quinone biosynthesis(ko00130);;Tyrosine metabolism(ko00350);;Phenylalanine metabolism(ko00360);;Metabolic pathways(ko01100);;Biosynthesis of secondary metabolites(ko01110);;Degradation of aromatic compounds(ko01220)	--	--	--	--	--	--	--	HMDB0128076	Organic compounds	Phenylpropanoids and polyketides	Cinnamic acids and derivatives	Hydroxycinnamic acids and derivatives	Hydroxycinnamic acids	Endogenous;Biological
neg_929	fumagillin	0.000297186	0.000171661	9.50596e-05	0.000271921	0.000102108	0.000207378	0.000155156	0.000172773	0.000400923	0	0.000397365	0.000102801	9.68701e-05	0.000168714	0.000135704	1.88014e-05	0.000178062	0.000103094	C09668	Fumagillin	--	LMPR0103060003	fumagillin	(2E,4E,6E,8E)-10-({(3R,4S,5S,6R)-5-methoxy-4-[(2R,3R)-2-methyl-3-(3-methylbut-2-en-1-yl)oxiran-2-yl]-1-oxaspiro[2.5]oct-6-yl}oxy)-10-oxodeca-2,4,6,8-tetraenoic acid	2,4,6,8-decatetraenedioic acid, 4-(1,2-epoxy-1,5-dimethyl-4-hexenyl)-5-methoxy-1-oxaspiro(2,5)oct-6-yl ester; Fumagillin	Prenol Lipids [PR]	Isoprenoids [PR01]	C15 isoprenoids (sesquiterpenes) [PR0103]	--	--	--	--	--	--	--
neg_1027	N-Acetyl-D-lactosamine	5.08542e-06	1.48178e-05	3.04806e-05	3.29669e-05	3.3916e-05	3.99249e-05	2.00433e-05	3.27749e-05	4.06422e-05	1.58413e-05	2.26903e-05	3.61032e-05	1.21094e-05	2.98949e-06	1.32022e-05	8.22521e-06	1.28812e-05	1.23468e-05	--	--	--	--	--	--	--	--	--	--	--	--	--	--	--	--	--
neg_931	12-Oxo-2,3-dinor-10,15-phytodienoic acid	3.48554e-05	3.28022e-05	4.10653e-05	2.39246e-05	4.08343e-05	2.29244e-05	2.65301e-05	2.80101e-05	3.86736e-05	4.4755e-05	3.78935e-05	3.40508e-05	1.99792e-05	1.40107e-05	2.70677e-05	2.09112e-05	3.00931e-05	2.37361e-05	--	--	--	--	--	--	--	--	--	--	HMDB0032090	Organic compounds	Lipids and lipid-like molecules	Fatty Acyls	Eicosanoids	Prostaglandins and related compounds	Endogenous;Food;Biological
neg_533	Undecaprenyl phosphate	6.75635e-05	6.93816e-05	7.29518e-05	0.000102993	7.71829e-05	7.78381e-05	6.98266e-05	5.32308e-05	8.97377e-05	0.000100905	8.37475e-05	0.000102494	0.000232269	0.000104908	0.0436215	0.0770097	0.00229379	0.0706129	C17556	di-trans,poly-cis-Undecaprenyl phosphate; Undecaprenyl phosphate; ditrans,octacis-Undecaprenyl phosphate	Peptidoglycan biosynthesis(ko00550)	LMPR03020006	all-trans-Undecaprenyl phosphate	(2E,6E,10E,14E,18E,22E,26E,30E,34E,38E)-3,7,11,15,19,23,27,31,35,39,43-undecamethyltetratetraconta-2,6,10,14,18,22,26,30,34,38,42-undecaen-1-yl dihydrogen phosphate	Undecaprenyl phosphate; undecaprenyl phosphate	Prenol Lipids [PR]	Polyprenols [PR03]	Bactoprenol monophosphates [PR0302]	--	--	--	--	--	--	--
neg_945	Matairesinol	2.41206e-05	3.30488e-05	6.01233e-05	7.17114e-05	5.32815e-05	7.01045e-05	5.63987e-05	5.99169e-05	6.07607e-05	3.28337e-05	4.33019e-05	7.96418e-05	1.18688e-05	2.44177e-06	1.84541e-05	1.12764e-05	1.78655e-05	8.71936e-06	C10682	Matairesinol; (-)-Matairesinol	Biosynthesis of secondary metabolites(ko01110)	--	--	--	--	--	--	--	HMDB0035698	Organic compounds	Lignans, neolignans and related compounds	Furanoid lignans	Tetrahydrofuran lignans	Dibenzylbutyrolactone lignans	Food;Biological
neg_828	13(S)-HODE	0.0161067	0.0156639	0.00868806	0.0114089	0.0105053	0.0152602	0.00565348	0.00983244	0.0122016	0.0227469	0.0227549	0.00939513	5.52548e-05	7.03436e-05	7.81177e-05	4.52695e-05	4.69106e-05	3.80206e-05	C14762	13(S)-HODE; (13S)-Hydroxyoctadecadienoic acid; (9Z,11E)-(13S)-13-Hydroxyoctadeca-9,11-dienoic acid	Linoleic acid metabolism(ko00591)	--	--	--	--	--	--	--	--	--	--	--	--	--	--
neg_238	Homocarnosine	2.22298e-05	3.67858e-05	3.43909e-05	3.69381e-05	3.32847e-05	5.31115e-05	3.26608e-05	4.42813e-05	4.70715e-05	2.65237e-05	3.97665e-05	3.96489e-05	5.66054e-07	1.20466e-05	5.07616e-06	3.35443e-05	0	4.62101e-07	C00884	Homocarnosine; L-Homocarnosine; gamma-Aminobutyryl histidine; N-(4-Amino-1-oxobutyryl)histidine	Arginine and proline metabolism(ko00330)	--	--	--	--	--	--	--	HMDB0000745	Organic compounds	Organic acids and derivatives	Peptidomimetics	Hybrid peptides	Hybrid peptides	Endogenous
neg_1099	Stavudine	9.63756e-06	1.68084e-05	3.42243e-05	1.89227e-05	2.31447e-05	4.11798e-05	2.73694e-05	3.2975e-05	3.14328e-05	7.0811e-06	1.91701e-05	3.45381e-05	0	0	0	0	4.83219e-07	0	C07312	Stavudine; d4T; 2',3'-Didehydro-3'-deoxythimidine; Sanilvudine	--	--	--	--	--	--	--	--	--	--	--	--	--	--	--
neg_217	Ornithine	7.75471e-06	1.48012e-05	2.41431e-05	2.67731e-05	1.99792e-05	2.70677e-05	2.09112e-05	2.37361e-05	2.38254e-05	1.41332e-05	1.63362e-05	2.84744e-05	6.58953e-05	1.31114e-05	0.000102058	0.000159363	0.00010084	0.000425646	C01602	Ornithine; 2,5-Diaminovaleric acid; 2,5-Diaminopentanoic acid; 2,5-Diaminopentanoate	--	--	--	--	--	--	--	--	HMDB0003374	Organic compounds	Organic acids and derivatives	Carboxylic acids and derivatives	Amino acids, peptides, and analogues	D-alpha-amino acids	Endogenous;Food;Biological
neg_885	Bilirubin	1.85519e-05	3.72533e-05	7.45392e-05	5.43139e-05	6.11095e-05	0.000100908	6.69479e-05	8.31023e-05	7.16092e-05	3.17916e-05	5.57648e-05	5.72631e-05	2.02904e-05	7.17125e-06	2.52037e-05	1.31548e-05	4.55827e-05	2.59839e-05	C00486	Bilirubin	Porphyrin and chlorophyll metabolism(ko00860);;Metabolic pathways(ko01100);;Biosynthesis of secondary metabolites(ko01110)	--	--	--	--	--	--	--	HMDB0000054	Chemical entities	Organic compounds	Organoheterocyclic compounds	Tetrapyrroles and derivatives	Bilirubins	Endogenous;Food;Biological
neg_519	erythro-4-hydroxy-L-glutamic acid	8.73686e-06	7.56569e-06	2.3e-05	6.92528e-05	6.7072e-05	4.30696e-05	5.52822e-06	5.32909e-05	5.81251e-05	7.36432e-05	7.77202e-06	3.26972e-05	0.000288869	0.000106299	0.000407025	0.000318239	0.000316936	0.000228917	--	--	--	--	--	--	--	--	--	--	--	--	--	--	--	--	--
neg_746	Pyrroline hydroxycarboxylic acid	7.23258e-06	1.28828e-05	1.51061e-05	8.78842e-06	1.32291e-05	2.11128e-05	1.46605e-05	6.24787e-06	1.65471e-05	7.43139e-06	1.9959e-05	1.74646e-05	7.82327e-05	0.000432128	1.18773e-05	6.16168e-06	1.68993e-05	2.95864e-06	--	--	--	--	--	--	--	--	--	--	HMDB0001369	Organic compounds	Organic acids and derivatives	Carboxylic acids and derivatives	Amino acids, peptides, and analogues	Alpha amino acids and derivatives	Endogenous
neg_186	PC(18:4(6Z,9Z,12Z,15Z)/18:0)	0.0171473	0.0191949	0.0192691	0.0269246	0.0243574	0.0111725	0.0144688	0.0126617	0.0310864	0.0273877	0.0144259	0.0236838	1.33658e-06	1.22684e-06	5.92992e-06	4.53013e-06	2.90307e-06	9.61701e-06	--	--	--	LMGP01011711	PC(18:4(6Z,9Z,12Z,15Z)/18:0)	1-(6Z,9Z,12Z,15Z-octadecatetraenoyl)-2-octadecanoyl-glycero-3-phosphocholine	PC(36:4); PC(18:0_18:4)	Glycerophospholipids [GP]	Glycerophosphocholines [GP01]	Diacylglycerophosphocholines [GP0101]	HMDB0008234	_	_	_	_	_	Endogenous;Food;Biological
neg_920	N-Oleoylglycine	7.22541e-05	5.90091e-05	6.20882e-05	4.86491e-05	5.63967e-05	5.51745e-05	3.71806e-05	5.47594e-05	7.28141e-05	9.03249e-05	6.72867e-05	4.81099e-05	8.30528e-05	0.000159479	0.000271751	4.47e-05	9.18983e-05	8.89556e-05	--	--	--	--	--	--	--	--	--	--	--	--	--	--	--	--	--
neg_353	D-arabinono-1,4-lactone	6.67931e-06	4.47589e-06	1.52788e-05	4.6234e-05	4.85016e-05	2.65498e-05	3.18595e-07	3.57541e-05	3.67846e-05	5.74267e-05	2.67916e-06	2.17792e-05	5.52598e-05	1.52336e-05	6.48884e-05	8.68859e-05	6.34598e-05	7.70491e-05	--	--	--	--	--	--	--	--	--	--	--	--	--	--	--	--	--
neg_954	8-hydroxy Guanosine	1.0757e-05	2.19295e-05	1.3298e-05	1.08037e-05	8.63965e-06	1.75986e-05	2.16566e-05	1.83098e-05	1.34188e-05	4.38181e-06	1.80019e-05	1.09155e-05	6.15399e-06	2.40307e-06	6.83304e-06	7.12206e-06	8.29171e-06	9.1609e-06	--	--	--	--	--	--	--	--	--	--	--	--	--	--	--	--	--
neg_73	4-Hydroxyphenylacetaldehyde	4.41464e-05	6.64384e-05	7.24573e-05	4.91788e-05	4.54293e-05	4.72404e-05	3.90469e-05	8.36857e-05	6.84602e-05	5.90484e-05	4.78429e-05	4.10174e-05	0.000695766	0.00116025	0.000880203	0.000404327	0.000620907	0.00058269	C03765	4-Hydroxyphenylacetaldehyde; 2-(4-Hydroxyphenyl)acetaldehyde	Tyrosine metabolism(ko00350);;Biosynthesis of secondary metabolites(ko01110)	--	--	--	--	--	--	--	HMDB0003767	Organic compounds	Benzenoids	Benzene and substituted derivatives	Phenylacetaldehydes	Phenylacetaldehydes	Endogenous;Food;Biological
neg_1125	Tetracenomycin F2	1.13061e-05	7.45004e-06	5.83601e-06	0	1.17721e-06	1.56656e-05	1.33923e-05	9.41166e-06	2.19526e-06	3.02765e-06	1.43099e-05	8.48926e-07	0.000423407	0.000135503	0.000699247	0.00020248	0.000645226	0.000161797	C12366	Tetracenomycin F2; Tcm F2	Biosynthesis of type II polyketide products(ko01057)	--	--	--	--	--	--	--	--	--	--	--	--	--	--
neg_465	CDP-DG(18:1(9Z)/18:0)	0.000170154	0.000168271	0.0001393	0.000215168	0.000210058	0.000170415	0.000106217	0.000146282	0.00020087	0.000256856	0.000226584	0.000181137	1.97816e-05	1.2171e-05	1.04997e-05	0	1.80581e-05	9.99467e-06	--	--	--	LMGP13010030	CDP-DG(18:1(9Z)/18:0)	[({[(2R,3R,5R)-5-(4-amino-2-oxo-1,2-dihydropyrimidin-1-yl)-3,4-dihydroxyoxolan-2-yl]methoxy}(hydroxy)phosphoryl)oxy][(2R)-3-[(9Z)-octadec-9-enoyloxy]-2-(octadecanoyloxy)propoxy]phosphinic acid	CDP-DG(36:1); CDP-DG(18:0_18:1)	Glycerophospholipids [GP]	CDP-Glycerols [GP13]	CDP-diacylglycerols [GP1301]	HMDB0006996	Organic compounds	Lipids and lipid-like molecules	Glycerophospholipids	CDP-glycerols	CDP-diacylglycerols	Endogenous;Food;Biological
neg_545	Glutathionylspermidine	3.10686e-06	5.6937e-06	2.17299e-05	2.6534e-05	2.59733e-05	3.50048e-05	1.61891e-05	2.43506e-05	2.54422e-05	8.65067e-06	1.4707e-05	3.34604e-05	9.86597e-06	1.2302e-05	3.53261e-05	1.39647e-05	1.82956e-05	2.52095e-05	C05730	Glutathionylspermidine; N1-(gamma-L-Glutamyl-L-cysteinyl-glycyl)-spermidine	Glutathione metabolism(ko00480);;Metabolic pathways(ko01100)	--	--	--	--	--	--	--	--	--	--	--	--	--	--
neg_619	Coproporphyrinogen I	0.000133416	0.000150182	0.000625739	0.000640386	0.000778515	0.000563564	0.000168637	0.000401369	0.000779409	0.000641018	0.000277068	0.000739552	4.35877e-05	1.15769e-05	5.56651e-05	6.35836e-05	5.50742e-05	7.19105e-05	C05768	Coproporphyrinogen I	Porphyrin and chlorophyll metabolism(ko00860);;Metabolic pathways(ko01100);;Biosynthesis of secondary metabolites(ko01110)	--	--	--	--	--	--	--	HMDB0002158	Organic compounds	Organoheterocyclic compounds	Tetrapyrroles and derivatives	Porphyrins	Porphyrins	Endogenous;Food;Biological
neg_805	DG(12:0/16:0/0:0)	3.82762e-05	2.32551e-05	1.79685e-05	2.12479e-05	1.59526e-05	3.03556e-05	1.52045e-05	1.46933e-05	2.20554e-05	3.17693e-05	3.72138e-05	3.1843e-05	3.17718e-05	8.85957e-05	7.39753e-05	3.26363e-05	3.88589e-05	4.15428e-05	--	--	--	--	--	--	--	--	--	--	HMDB0093067	Organic compounds	Lipids and lipid-like molecules	Glycerolipids	Diradylglycerols	1,2-diacylglycerols	Endogenous;Food;Biological
neg_700	Ribose	7.70152e-06	5.49889e-06	2.47373e-06	3.16208e-06	1.33658e-06	5.92992e-06	4.53013e-06	9.61701e-06	3.62821e-06	1.99914e-06	6.19874e-06	1.13361e-06	0.000206629	0.000254492	0.000213398	0.00023637	0.00018902	0.000123391	C08353	beta-D-Ribopyranose; Ribose	--	--	--	--	--	--	--	--	HMDB0000283	Organic compounds	Organic oxygen compounds	Organooxygen compounds	Carbohydrates and carbohydrate conjugates	Pentoses	Endogenous;Food;Biological
neg_282	ergosta-5,7,22,24(28)-tetraen-3beta-ol	7.83599e-05	4.8486e-05	2.88831e-05	3.53398e-05	2.52992e-05	5.00122e-05	1.53201e-06	5.83547e-05	5.03112e-05	8.98034e-05	4.86393e-05	2.78886e-05	1.41429e-05	0.000172861	0.00217789	0.000257214	0.000366106	0.00044581	C05440	Ergosta-5,7,22,24(28)-tetraen-3beta-ol; Ergosta-5,7,22,24(24(1))-tetraen-3beta-ol; 5,7,22,24(28)-Ergostatetraenol	Steroid biosynthesis(ko00100);;Metabolic pathways(ko01100)	LMST01031015	ergosta-5,7,22,24(28)-tetraen-3beta-ol	ergosta-5,7,22E,24(28)-tetraen-3beta-ol	(22E)-24-methylcholesta-5,7,22,24(24(1))-tetraen-3beta-ol; Ergosta-5,7,22,24(24(1))-tetraen-3beta-ol; Ergosta-5,7,22,24(241)-tetraen-3beta-ol; Ergosta-5,7,22,24(28)-tetraen-3beta-ol; ergosta-5,7,22,24(24(1))-tetraen-3beta-ol	Sterol Lipids [ST]	Sterols [ST01]	Ergosterols and C24-methyl derivatives [ST0103]	--	--	--	--	--	--	--
neg_602	Itaconic acid	8.2441e-06	8.08764e-05	6.16279e-05	1.15112e-05	2.7506e-05	9.48294e-05	4.3196e-05	3.12328e-05	1.8465e-05	2.40886e-05	6.65388e-05	0.000111904	2.45252e-05	2.15115e-05	3.76108e-05	2.1542e-06	1.54628e-05	1.67293e-05	C00490	Itaconate; Itaconic acid; Methylenesuccinic acid	C5-Branched dibasic acid metabolism(ko00660)	LMFA01170063	Itaconic acid	2-methylenebutanedioic acid	2-methylidenebutanedioic acid;2-methylenesuccinic acid; 2-propene-1,2-dicarboxylic acid; Methylenesuccinic acid; propylenedicarboxylic acid	Fatty Acyls [FA]	Fatty Acids and Conjugates [FA01]	Dicarboxylic acids [FA0117]	HMDB0002092	Organic compounds	Lipids and lipid-like molecules	Fatty Acyls	Fatty acids and conjugates	Branched fatty acids	Endogenous;Food;Biological
neg_713	2-Methoxy-3-isobutylpyrazine	1.16688e-05	4.43478e-05	7.7747e-05	7.66154e-05	7.07913e-05	7.98592e-05	6.50947e-05	4.44066e-05	8.5753e-05	3.54338e-05	5.2937e-05	9.02918e-05	0.000155237	0.000106926	0.000142318	0.000249238	0.000148854	9.51213e-05	--	--	--	--	--	--	--	--	--	--	HMDB0031860	Organic compounds	Organoheterocyclic compounds	Diazines	Pyrazines	Methoxypyrazines	Endogenous;Food;Biological
neg_823	Undecanedioic acid	0.00169777	0.00388192	0.00621454	0.00560941	0.00498188	0.00720161	0.00644202	0.00486898	0.00504847	0.00342559	0.00374275	0.00710651	1.04039e-06	3.23453e-05	0	0	0	0	--	--	--	LMFA01170007	Undecanedioic acid	Undecanedioic acid	Undecandioic acid; 1,11-Undecanedioic acid	Fatty Acyls [FA]	Fatty Acids and Conjugates [FA01]	Dicarboxylic acids [FA0117]	HMDB0000888	Organic compounds	Lipids and lipid-like molecules	Fatty Acyls	Fatty acids and conjugates	Medium-chain fatty acids	Endogenous;Food;Biological
neg_968	5-Hydroxymethylcytidine	8.47579e-06	8.48132e-06	1.11092e-05	3.96046e-06	3.93127e-06	9.80734e-06	2.63696e-06	6.78517e-06	1.15039e-05	6.22716e-06	1.59501e-05	4.24876e-06	8.08376e-05	1.69406e-05	0.000101518	0.000131408	9.61001e-05	0.000166581	--	--	--	--	--	--	--	--	--	--	--	--	--	--	--	--	--
neg_160	Terpinen-4-ol	9.35903e-05	6.40484e-05	4.52857e-05	2.16621e-05	2.53743e-05	2.97539e-05	8.53561e-06	5.72724e-05	6.11929e-05	6.87258e-05	8.51461e-05	8.25735e-06	0.00228264	0.00317355	0.00236232	0.00210533	0.00219437	0.00170137	C17073	Terpineol-4; Terpinen-4-ol	--	--	--	--	--	--	--	--	HMDB0035833	Organic compounds	Lipids and lipid-like molecules	Prenol lipids	Monoterpenoids	Menthane monoterpenoids	Endogenous;Food;Biological
neg_654	(S)-Methylmalonic acid semialdehyde	6.79916e-05	0.000412405	0.00034206	0.000176988	0.000229296	0.000501863	0.000258922	0.000187313	0.000169483	0.000188414	0.000331968	0.000651722	0.000943021	0.000743827	0.00106543	0.00121199	0.00160206	0.00114261	--	--	--	LMFA01060190	(S)-Methylmalonic acid semialdehyde	2S-methyl-3-oxo-propanoic acid	_	Fatty Acyls [FA]	Fatty Acids and Conjugates [FA01]	Oxo fatty acids [FA0106]	HMDB0002217	Organic compounds	Organic oxygen compounds	Organooxygen compounds	Carbonyl compounds	1,3-dicarbonyl compounds	Endogenous
neg_385	UDP-N-acetylmuramoyl-L-alanine	0.000133935	0.000134262	0.000133703	0.000185094	0.000182684	0.000106807	3.06694e-05	0.000152511	0.000221388	0.000268989	0.000145816	8.39434e-05	0	4.66498e-07	2.35122e-05	3.07347e-05	0	2.6126e-05	C01212	UDP-N-acetylmuramoyl-L-alanine; UDP-N-acetyl-alpha-D-muramoyl-L-alanine	D-Glutamine and D-glutamate metabolism(ko00471);;Peptidoglycan biosynthesis(ko00550);;Metabolic pathways(ko01100)	--	--	--	--	--	--	--	--	--	--	--	--	--	--
neg_930	Levetiracetam	2.80647e-05	3.37504e-05	3.76777e-05	3.7641e-05	2.98142e-05	3.15484e-05	2.478e-05	3.41892e-05	3.24223e-05	3.09505e-05	3.34391e-05	4.8162e-05	4.63641e-05	1.03579e-05	3.87183e-05	1.91221e-05	5.5228e-05	1.76837e-05	C07841	Levetiracetam	--	--	--	--	--	--	--	--	HMDB0015333	Organic compounds	Organic acids and derivatives	Carboxylic acids and derivatives	Amino acids, peptides, and analogues	Alpha amino acids and derivatives	Environmental
neg_765	Porphyrin-ring	1.39791e-05	1.22886e-05	2.28326e-05	1.28621e-05	9.86597e-06	3.53261e-05	1.39647e-05	2.52095e-05	1.88469e-05	1.15896e-05	2.57638e-05	1.469e-05	4.39608e-05	1.77152e-05	3.70171e-05	4.59469e-05	5.05716e-05	4.20303e-05	--	--	--	--	--	--	--	--	--	--	--	--	--	--	--	--	--
neg_784	di-trans,poly-cis-pentaprenyl diphosphate	8.78313e-06	1.44003e-05	1.20795e-05	1.29981e-05	1.53165e-05	1.7969e-05	1.17956e-05	1.77194e-05	1.50539e-05	8.29853e-06	1.76813e-05	1.31301e-05	4.12346e-05	7.7293e-05	7.72594e-05	7.86291e-05	3.16875e-05	3.99013e-05	--	--	--	--	--	--	--	--	--	--	--	--	--	--	--	--	--
neg_456	5'-amino-5'-deoxyadenosine	3.08543e-06	1.39789e-05	2.20161e-05	1.84179e-05	1.33728e-05	2.17839e-05	1.65456e-05	1.66526e-05	2.02463e-05	5.13512e-06	1.22248e-05	2.42613e-05	2.45913e-05	4.22806e-06	2.78711e-05	9.33509e-06	1.8681e-05	1.59752e-05	--	--	--	--	--	--	--	--	--	--	--	--	--	--	--	--	--
neg_212	L-Ala-gamma-D-Glu-Dap	2.95954e-05	3.26244e-05	6.46949e-05	6.88393e-05	0.000105956	7.65851e-05	5.43339e-05	6.99054e-05	8.37366e-05	5.56704e-05	5.69747e-05	6.70376e-05	1.29433e-05	2.23364e-06	2.19711e-05	2.04636e-05	2.6198e-05	2.1911e-05	--	--	--	--	--	--	--	--	--	--	--	--	--	--	--	--	--
neg_1012	Glycyl-Isoleucine	2.67191e-05	2.76325e-05	3.70926e-05	3.82013e-05	4.67778e-05	2.02597e-05	2.42669e-05	4.04992e-05	4.6535e-05	4.08517e-05	2.22655e-05	2.70168e-05	5.522e-05	6.17555e-05	7.84132e-05	4.1216e-05	5.05498e-05	5.64029e-05	--	--	--	--	--	--	--	--	--	--	HMDB0028844	Organic compounds	Organic acids and derivatives	Carboxylic acids and derivatives	Amino acids, peptides, and analogues	Dipeptides	Endogenous
neg_208	Citronellyl acetate	0.000286608	0.000815764	0.0019481	0.00170595	0.00140265	0.00222244	0.00166218	0.00155862	0.00114503	0.000752708	0.00120977	0.00225312	7.00067e-05	1.42761e-05	8.20312e-05	7.84851e-05	8.52448e-05	7.84519e-05	C12298	Citronellyl acetate; 3,7-Dimethyl-6-octen-1-yl acetate	--	LMPR0102010015	Citronellyl acetate	_	_	Prenol Lipids [PR]	Isoprenoids [PR01]	C10 isoprenoids (monoterpenes) [PR0102]	HMDB0034844	Organic compounds	Lipids and lipid-like molecules	Fatty Acyls	Fatty alcohol esters	Fatty alcohol esters	Endogenous;Food;Biological
neg_408	Heptanoic acid	8.98385e-06	1.1597e-05	1.72527e-05	1.73411e-05	1.98228e-05	1.67965e-05	1.00073e-05	1.59798e-05	2.17798e-05	1.8958e-05	1.12879e-05	1.59671e-05	3.94061e-05	1.90058e-05	3.5234e-05	1.81702e-05	9.64614e-05	3.05622e-05	C17714	Heptanoic acid	--	LMFA01010007	Heptylic acid	heptanoic acid	Enanthic acid; Enanthylic acid; Heptoic acid; C7:0; Enanthoic acid; Oenanthic acid	Fatty Acyls [FA]	Fatty Acids and Conjugates [FA01]	Straight chain fatty acids [FA0101]	HMDB0000666	Organic compounds	Lipids and lipid-like molecules	Fatty Acyls	Fatty acids and conjugates	Medium-chain fatty acids	Endogenous;Food;Biological
neg_695	CDP-DG(16:0/22:6(4Z,7Z,10Z,13Z,16Z,19Z))	7.00765e-05	7.58227e-05	5.67593e-05	4.00872e-05	3.97141e-05	4.96669e-05	3.03675e-05	3.32053e-05	4.91584e-05	0.000142931	5.91435e-05	2.52295e-05	7.09544e-06	7.14573e-06	1.20103e-05	8.81856e-06	1.18361e-05	1.25687e-05	--	--	--	LMGP13010011	CDP-DG(16:0/22:6(4Z,7Z,10Z,13Z,16Z,19Z))	[({[(2R,3R,5R)-5-(4-amino-2-oxo-1,2-dihydropyrimidin-1-yl)-3,4-dihydroxyoxolan-2-yl]methoxy}(hydroxy)phosphoryl)oxy][(2R)-2-[(4Z,7Z,10Z,13Z,16Z,19Z)-docosa-4,7,10,13,16,19-hexaenoyloxy]-3-(hexadecanoyloxy)propoxy]phosphinic acid	CDP-DG(38:6); CDP-DG(16:0_22:6)	Glycerophospholipids [GP]	CDP-Glycerols [GP13]	CDP-diacylglycerols [GP1301]	HMDB0006976	Organic compounds	Lipids and lipid-like molecules	Glycerophospholipids	CDP-glycerols	CDP-diacylglycerols	Endogenous;Food;Biological
neg_799	(2-Naphthyl)methanol	0.00046619	0.000335437	0.000376084	0.000504016	0.000421674	0.000430786	0.000424242	0.000317913	0.000571767	0.000460814	0.000393776	0.000421095	9.90154e-07	0	3.49717e-05	1.82586e-05	0	0.00011296	C02909	(2-Naphthyl)methanol; 2-Naphthalenemethanol; 2-Hydroxymethylnaphthalene	Naphthalene degradation(ko00626);;Microbial metabolism in diverse environments(ko01120);;Degradation of aromatic compounds(ko01220)	--	--	--	--	--	--	--	--	--	--	--	--	--	--
neg_426	N-acetyl-D-proline	0.000127144	0.000350282	0.00110693	0.00112855	0.00101251	0.00110416	0.000817107	0.00072121	0.000887841	0.000473906	0.000871943	0.00115082	0.000300617	0.000135152	0.000432378	0.000272717	0.000258681	0.00043819	--	--	--	--	--	--	--	--	--	--	--	--	--	--	--	--	--
neg_1021	(4Z,7Z,10Z,13Z,16Z,19Z)-4,7,10,13,1 6,19-Docosahexaenoic acid	9.12273e-05	0.000172251	0.000302363	0.000306006	0.000231479	0.000353072	0.000209518	0.000270005	0.000309385	0.000198893	0.0001868	0.000308593	1.25732e-05	5.65684e-07	2.32992e-05	1.56216e-05	2.58562e-05	2.97563e-05	--	--	--	--	--	--	--	--	--	--	--	--	--	--	--	--	--
neg_667	6,7-Dihydro-2-methyl-5H-cyclopenta[b]pyrazine	1.13493e-05	5.24342e-05	0.000104279	0.000112909	9.65905e-05	0.000128923	9.65509e-05	0.000107209	7.6238e-05	3.4797e-05	7.47902e-05	0.000126086	9.55804e-05	0.000145947	0.000192545	0.000168055	0.000203324	0.000128189	--	--	--	--	--	--	--	--	--	--	HMDB0037148	Organic compounds	Organoheterocyclic compounds	Diazines	Pyrazines	Pyrazines	Food;Biological
neg_731	delta-Octalactone	5.78352e-07	8.45177e-06	2.13098e-05	1.69837e-05	1.62453e-05	2.29192e-05	1.3675e-05	1.58079e-05	1.81562e-05	9.08831e-06	9.82068e-06	2.13847e-05	2.26477e-06	2.57616e-05	6.35364e-06	0	7.60638e-06	7.05232e-06	--	--	--	--	--	--	--	--	--	--	--	--	--	--	--	--	--
neg_111	Butanal	2.94977e-06	1.00598e-05	1.94811e-05	5.92874e-05	2.81788e-05	2.029e-05	8.3482e-06	4.54039e-05	2.95714e-05	1.9677e-05	8.02986e-06	3.14967e-05	3.17812e-05	4.8567e-05	3.15288e-05	1.07504e-05	2.34162e-05	2.02754e-05	C01412	Butanal; Butyraldehyde	Butanoate metabolism(ko00650);;Microbial metabolism in diverse environments(ko01120)	--	--	--	--	--	--	--	HMDB0003543	Organic compounds	Organic oxygen compounds	Organooxygen compounds	Carbonyl compounds	Alpha-hydrogen aldehydes	Endogenous;Food;Biological
neg_126	alpha-Isomethyl-ionone	7.54287e-06	2.00318e-05	3.8363e-05	3.59121e-05	3.22988e-05	4.27494e-05	2.6321e-05	2.92271e-05	3.39246e-05	2.48825e-05	2.1866e-05	4.35169e-05	2.59733e-05	7.67438e-06	3.50048e-05	1.61891e-05	2.58682e-05	2.43506e-05	--	--	--	--	--	--	--	--	--	--	--	--	--	--	--	--	--
neg_818	Tyramine	4.77156e-06	9.06342e-06	7.7016e-06	7.6546e-06	8.4004e-06	6.39963e-06	7.64021e-06	1.55542e-06	7.52842e-06	5.89145e-06	9.0994e-06	1.29649e-05	0.000153051	0.00017148	0.000175479	0.000185491	0.000193613	0.000139667	C00483	Tyramine; 2-(p-Hydroxyphenyl)ethylamine	Tyrosine metabolism(ko00350);;Methane metabolism(ko00680);;Biosynthesis of secondary metabolites(ko01110)	--	--	--	--	--	--	--	HMDB0000306	Organic compounds	Benzenoids	Benzene and substituted derivatives	Phenethylamines	Phenethylamines	Endogenous;Food;Biological
neg_608	Ethyldihydrocinnamate	1.54616e-05	1.58591e-05	1.69199e-05	1.69776e-05	1.50528e-05	1.46248e-05	1.30301e-05	1.83053e-05	1.71786e-05	1.92558e-05	1.32186e-05	1.52311e-05	1.61397e-05	7.92535e-07	2.12716e-05	3.0177e-05	2.72136e-05	2.41939e-05	--	--	--	--	--	--	--	--	--	--	--	--	--	--	--	--	--
neg_26	2-Chloro-L-phenylalanine	0.0178032	0.0199437	0.0209605	0.029685	0.0261401	0.0196404	0.0170974	0.0122155	0.0272484	0.0307115	0.0199058	0.0288149	4.50339e-05	8.245e-05	5.90823e-05	2.2994e-05	4.29882e-05	3.67036e-05	--	--	--	--	--	--	--	--	--	--	--	--	--	--	--	--	--
neg_875	Isoleucyl-Leucine	0.00121541	0.00145029	0.00220058	0.00332756	0.00193534	0.00366763	0.00244421	0.00150878	0.00262589	0.00219722	0.00159965	0.00358788	1.7137e-05	3.10437e-06	1.9893e-05	2.57088e-05	2.59088e-05	1.84627e-05	--	--	--	--	--	--	--	--	--	--	HMDB0028911	Organic compounds	Organic acids and derivatives	Carboxylic acids and derivatives	Amino acids, peptides, and analogues	Dipeptides	Endogenous
neg_1070	3-Hydroxyvalproic acid	2.78435e-06	1.66478e-05	3.34993e-05	2.85554e-05	2.58025e-05	3.668e-05	1.99797e-05	2.89179e-05	3.00045e-05	1.34101e-05	1.81659e-05	3.51971e-05	0.000306681	0.000439136	0.000375781	0.000229265	0.000258165	0.0002314	C16651	3-Hydroxyvalproic acid; 2-n-Propyl-3-hydroxypentanoic acid; 3-OH-VPA	--	LMFA01050494	3-Hydroxyvalproic acid	3-hydroxy-2-propylpentanoic acid	_	Fatty Acyls [FA]	Fatty Acids and Conjugates [FA01]	Hydroxy fatty acids [FA0105]	HMDB0013899	Organic compounds	Lipids and lipid-like molecules	Fatty Acyls	Fatty acids and conjugates	Hydroxy fatty acids	Endogenous;Food
neg_906	Tyrosyl-Proline	6.67468e-06	1.2958e-05	1.48108e-05	1.28999e-05	1.12416e-05	1.49887e-05	1.24877e-05	1.38984e-05	1.52612e-05	4.35676e-06	1.05828e-05	1.76293e-05	3.87616e-05	9.21711e-05	3.78471e-05	0	6.68227e-05	3.45306e-05	--	--	--	--	--	--	--	--	--	--	HMDB0029113	Organic compounds	Organic acids and derivatives	Carboxylic acids and derivatives	Amino acids, peptides, and analogues	Dipeptides	Endogenous
neg_94	Hexa-2,4-dienol	4.88695e-05	0.000122783	0.000262249	0.000287425	0.000378572	0.000275065	0.000181869	0.000206852	0.00029477	0.000170012	0.000183534	0.000346975	4.15171e-05	8.59528e-06	5.57201e-05	4.48856e-05	6.90337e-05	7.42034e-05	--	--	--	--	--	--	--	--	--	--	--	--	--	--	--	--	--
neg_498	dimyristoyl phosphatidate	9.58739e-05	0.000138534	6.2247e-05	6.19473e-05	5.00959e-05	6.02374e-05	2.58751e-05	6.52892e-05	8.62503e-05	7.93213e-05	0.000173586	4.15186e-05	0.000105956	3.68897e-05	7.65851e-05	5.43339e-05	8.82212e-05	6.99054e-05	--	--	--	--	--	--	--	--	--	--	--	--	--	--	--	--	--
neg_143	PS(16:0/0:0)	1.26684e-05	4.04897e-06	7.32255e-06	1.00669e-05	7.97183e-06	6.02148e-06	0	4.7539e-06	1.27476e-05	2.36918e-05	6.033e-06	1.12154e-06	6.34178e-05	8.05912e-05	6.00314e-05	0.000153381	2.6138e-05	2.04305e-05	--	--	--	LMGP03050002	PS(16:0/0:0)	1-hexadecanoyl-sn-glycero-3-phosphoserine	L-Serine, 2-hydroxy-3-[(1-oxohexadecyl)oxy]propyl hydrogen phosphate (ester), sodium salt, (R)-; LPS(16:0)	Glycerophospholipids [GP]	Glycerophosphoserines [GP03]	Monoacylglycerophosphoserines [GP0305]	--	--	--	--	--	--	--
neg_1019	Erucic acid	1.25207e-05	6.66521e-06	2.02262e-05	1.84753e-05	1.47982e-05	2.33459e-05	2.3608e-06	1.6069e-05	2.2914e-05	1.67087e-05	2.66383e-05	1.15075e-05	3.4547e-05	2.11933e-05	6.19551e-05	0.000106509	3.87861e-05	0.000217717	C08316	Erucic acid; (13Z)-Docosenoic acid; cis-13-Docosenoic acid	Biosynthesis of unsaturated fatty acids(ko01040)	--	--	--	--	--	--	--	HMDB0002068	Organic compounds	Lipids and lipid-like molecules	Fatty Acyls	Fatty acids and conjugates	Very long-chain fatty acids	Food;Endogenous;Biological
neg_1032	Coniine	0.0224709	0.0208376	0.00966033	0.00942402	0.0120787	0.00861288	0.000774815	0.00221971	0.00858645	0.0229266	0.0220305	0.0266384	0.000500822	0.000148629	0.00066403	0.000632718	0.000528476	0.000772911	C06523	Coniine; (+)-Coniine; Cicutin	--	--	--	--	--	--	--	--	HMDB0030285	Organic compounds	Alkaloids and derivatives	_	_	Alkaloids and derivatives	Endogenous;Food;Biological
neg_1100	Procaterol	4.32686e-06	1.38432e-05	3.9976e-05	3.44855e-05	3.06663e-05	4.69984e-05	4.01668e-05	3.43305e-05	2.06072e-05	8.93933e-06	2.16881e-05	4.42226e-05	0.000132625	7.87863e-05	0.000190757	0.000142295	0.000203895	0.0001973	--	--	--	--	--	--	--	--	--	--	--	--	--	--	--	--	--
neg_660	S-Adenosylmethioninamine	0.00085067	0.000973308	0.00107774	0.00156282	0.00137204	0.00102035	0.000991892	0.000596404	0.00135396	0.00140912	0.000962164	0.00152035	3.30298e-05	2.2433e-05	5.59354e-05	4.73728e-05	4.57131e-05	3.94424e-05	C01137	S-Adenosylmethioninamine; (5-Deoxy-5-adenosyl)(3-aminopropyl)methylsulfonium; (5-Deoxy-5-adenosyl)(3-aminopropyl)methylsulfonium cation; S-Adenosyl-(5')-3-methylthiopropylamine; S-Adenosyl 3-(methylthio)propylamine; Decarboxy-AdoMet	Cysteine and methionine metabolism(ko00270);;Arginine and proline metabolism(ko00330);;Metabolic pathways(ko01100)	--	--	--	--	--	--	--	HMDB0000988	Organic compounds	Nucleosides, nucleotides, and analogues	5'-deoxyribonucleosides	5'-deoxy-5'-thionucleosides	5'-deoxy-5'-thionucleosides	Endogenous
neg_938	Fluoroacetate	6.22831e-05	0.000107421	0.000229662	0.000337698	0.000285082	0.000211565	0.000206791	9.86421e-05	0.000265758	0.000160089	0.000139809	0.00035535	9.81371e-06	2.68006e-06	1.8731e-05	5.66059e-06	9.37564e-06	1.054e-05	--	--	--	--	--	--	--	--	--	--	--	--	--	--	--	--	--
neg_935	Daidzein	3.14348e-05	1.98671e-05	6.63149e-06	2.23066e-06	8.07755e-08	8.20564e-06	3.98552e-07	6.71844e-06	5.02103e-06	1.51966e-05	2.02055e-05	2.0403e-05	3.06449e-05	3.89961e-05	3.74217e-05	4.67343e-05	3.9802e-05	3.82936e-05	C10208	Daidzein	Biosynthesis of secondary metabolites(ko01110)	LMPK12050038	Daidzein	_	_	Polyketides [PK]	Flavonoids [PK12]	Isoflavonoids [PK1205]	HMDB0003312	Organic compounds	Phenylpropanoids and polyketides	Isoflavonoids	Isoflav-2-enes	Isoflavones	Food;Biological
neg_586	Indole	0.000456415	0.000495867	0.000537124	0.000754553	0.000663201	0.000484451	0.00040351	0.000302891	0.000690879	0.000775448	0.000485338	0.000708362	0.000185077	5.29409e-05	0.000232618	0.000220436	0.000230627	0.000199717	C00463	Indole; 2,3-Benzopyrrole	Tryptophan metabolism(ko00380);;Phenylalanine, tyrosine and tryptophan biosynthesis(ko00400);;Metabolic pathways(ko01100);;Biosynthesis of secondary metabolites(ko01110)	--	--	--	--	--	--	--	HMDB0035924	Organic compounds	Organoheterocyclic compounds	Heteroaromatic compounds	_	Heteroaromatic compounds	Food;Biological
neg_310	Glycolaldehyde	3.47775e-06	3.61429e-05	6.1521e-06	2.4475e-06	5.43866e-06	1.90989e-05	1.00779e-05	1.41053e-05	2.64859e-06	3.5332e-06	1.51929e-05	2.66044e-05	7.59387e-05	2.12602e-05	0.000134127	0.0001849	0.000125816	0.000190615	C00266	Glycolaldehyde; Hydroxyacetaldehyde	Pentose and glucuronate interconversions(ko00040);;Glyoxylate and dicarboxylate metabolism(ko00630);;Vitamin B6 metabolism(ko00750);;Folate biosynthesis(ko00790);;Metabolic pathways(ko01100);;Microbial metabolism in diverse environments(ko01120)	--	--	--	--	--	--	--	HMDB0003344	Organic compounds	Organic oxygen compounds	Organooxygen compounds	Carbonyl compounds	Short-chain aldehydes	Endogenous;Food;Biological
neg_748	PA(16:0/18:1(9Z))	0.00300385	0.00339334	0.00338482	0.00462299	0.00416902	0.0029379	0.00277499	0.00247341	0.00440902	0.00448254	0.00298451	0.00420377	5.0468e-05	4.07115e-05	2.86481e-05	1.44658e-05	3.83716e-05	1.71018e-05	--	--	--	LMGP10010032	PA(16:0/18:1(9Z))	1-hexadecanoyl-2-(9Z-octadecenoyl)-sn-glycero-3-phosphate	9-Octadecenoic acid (Z)-, 1-[[(1-oxohexadecyl)oxy]methyl]-2-(phosphonooxy)ethyl ester, (R)-; PA(16:0/18:1); PA(34:1); PA(16:0_18:1)	Glycerophospholipids [GP]	Glycerophosphates [GP10]	Diacylglycerophosphates [GP1001]	HMDB0007859	Organic compounds	Lipids and lipid-like molecules	Glycerophospholipids	Glycerophosphates	1,2-diacylglycerol-3-phosphates	Endogenous;Food;Biological
neg_981	Serinyl-Proline	4.08289e-07	8.14281e-07	4.50613e-06	6.5419e-06	3.66843e-06	4.47978e-06	1.10141e-06	4.53035e-06	6.01358e-06	5.92671e-06	6.72603e-07	1.9921e-06	1.94327e-05	3.53367e-05	9.4275e-06	8.46022e-05	9.14292e-06	4.14956e-06	--	--	--	--	--	--	--	--	--	--	--	--	--	--	--	--	--
neg_1161	Desoxycorticosterone acetate	0.000146504	0.000219872	0.000333982	0.000360062	0.000314118	0.000405201	0.000288549	0.000271582	0.000340986	0.000228882	0.000212284	0.000414639	2.0607e-05	6.43407e-07	1.48729e-05	0	2.48534e-05	1.90707e-05	--	--	--	--	--	--	--	--	--	--	--	--	--	--	--	--	--
neg_852	5-Hydroxyindoleacetate	5.5646e-06	8.09694e-06	9.35313e-06	1.09899e-05	1.16532e-05	9.25623e-06	4.54806e-06	7.65084e-06	1.29237e-05	1.14034e-05	9.79877e-06	7.84814e-06	1.68896e-05	9.01281e-06	1.70324e-05	2.95899e-05	3.67194e-05	2.09439e-05	C05635	5-Hydroxyindoleacetate	Tryptophan metabolism(ko00380);;Metabolic pathways(ko01100)	--	--	--	--	--	--	--	HMDB0000763	Organic compounds	Organoheterocyclic compounds	Indoles and derivatives	Indolyl carboxylic acids and derivatives	Indole-3-acetic acid derivatives	Endogenous;Food;Biological
neg_373	Gln-KPA	5.22781e-05	6.67788e-06	9.9992e-06	1.34789e-05	6.63571e-06	3.0719e-05	0	2.51756e-05	5.06036e-05	2.55373e-05	1.07894e-05	5.94935e-06	6.17717e-05	0.000117161	7.68974e-05	6.24814e-05	9.45304e-05	6.01707e-05	--	--	--	--	--	--	--	--	--	--	--	--	--	--	--	--	--
neg_137	Carnosine	1.10391e-05	2.27061e-05	2.43102e-05	2.18838e-05	2.02162e-05	2.14986e-05	1.8337e-05	1.4179e-05	2.56867e-05	1.28908e-05	2.24754e-05	2.6122e-05	3.409e-06	1.3221e-05	9.88481e-05	0.000221741	2.42482e-05	0.000362661	C00386	Carnosine; Nalpha-(beta-alanyl)-L-histidine	Histidine metabolism(ko00340);;beta-Alanine metabolism(ko00410);;Metabolic pathways(ko01100)	--	--	--	--	--	--	--	HMDB0000033	Organic compounds	Organic acids and derivatives	Peptidomimetics	Hybrid peptides	Hybrid peptides	Endogenous;Food;Synthetic;Biological
neg_40	3-Hydroxybenzoic acid	4.48139e-05	7.30949e-05	0.000218432	0.000199277	0.000239199	0.000439972	0.000235239	0.000207923	0.000128425	0.000135393	0.000109913	0.000378189	0.010347	0.00613865	0.010366	0.0128024	0.0125524	0.00667559	C00587	3-Hydroxybenzoate; 3-Hydroxybenzoic acid; m-Hydroxybenzoic acid	Benzoate degradation(ko00362);;Phenylalanine, tyrosine and tryptophan biosynthesis(ko00400);;Toluene degradation(ko00623);;Polycyclic aromatic hydrocarbon degradation(ko00624);;Microbial metabolism in diverse environments(ko01120);;Degradation of aromatic compounds(ko01220)	--	--	--	--	--	--	--	HMDB0002466	Organic compounds	Benzenoids	Benzene and substituted derivatives	Benzoic acids and derivatives	Hydroxybenzoic acid derivatives	Food;Biological
neg_476	Citrulline	1.95126e-06	6.25595e-06	1.37531e-05	1.32508e-05	1.18688e-05	1.84541e-05	1.12764e-05	8.71936e-06	1.32842e-05	4.65613e-06	7.28741e-06	1.91159e-05	0.000113257	9.79295e-05	0.000132375	0.000124019	0.000149034	0.000146914	C00327	L-Citrulline; 2-Amino-5-ureidovaleric acid; Citrulline	Arginine biosynthesis(ko00220);;Metabolic pathways(ko01100);;Biosynthesis of secondary metabolites(ko01110);;Biosynthesis of amino acids(ko01230)	--	--	--	--	--	--	--	HMDB0000904	Organic compounds	Organic acids and derivatives	Carboxylic acids and derivatives	Amino acids, peptides, and analogues	L-alpha-amino acids	Endogenous;Food;Biological
neg_324	PS(18:1(11Z)/19:0)	0.0104596	0.0108797	0.0119592	0.0160305	0.0125089	0.00823802	0.00878107	0.00774948	0.0136374	0.01488	0.00959664	0.0139584	0.000367388	0.000221208	0.000459473	0.000393861	0.000602927	0.000269069	--	--	--	--	--	--	--	--	--	--	--	--	--	--	--	--	--
neg_67	4-(2-Aminophenyl)-2,4-dioxobutanoic acid	0.00200779	0.0018047	0.00383369	0.0107478	0.0102675	0.00626124	0.000440299	0.00651897	0.00851942	0.0112286	0.00132741	0.00611858	5.69068e-05	1.18633e-05	6.20036e-05	5.56912e-05	6.11818e-05	4.22126e-05	--	--	--	--	--	--	--	--	--	--	HMDB0000978	Organic compounds	Organic oxygen compounds	Organooxygen compounds	Carbonyl compounds	Alkyl-phenylketones	Endogenous
neg_1087	Cytochalasin B	0.000109853	0.000168378	0.000209558	2.69732e-05	1.00658e-05	0.00014682	2.29785e-05	2.82358e-05	5.40486e-05	4.8068e-05	0.000493603	9.34678e-06	4.63072e-05	1.2129e-05	5.67841e-05	7.0748e-05	6.56027e-05	4.8503e-05	C19954	Cytochalasin B	--	LMPK11000002	Cytochalasin B	_	_	Polyketides [PK]	Cytochalasins [PK11]	_	--	--	--	--	--	--	--
neg_1081	DL-O-tyrosine	2.85799e-05	7.47429e-05	0.000178339	0.00016773	0.00017355	0.000216796	0.000147388	0.000138207	0.000140539	5.96369e-05	0.000104998	0.000229547	0.00498188	0.00187553	0.00720161	0.00644202	0.00671677	0.00486898	--	--	--	--	--	--	--	--	--	--	HMDB0006050	Organic compounds	Organic acids and derivatives	Carboxylic acids and derivatives	Amino acids, peptides, and analogues	Phenylalanine and derivatives	Endogenous
neg_1158	Maytansine	1.91126e-05	1.47923e-05	2.09297e-05	9.07923e-06	8.17434e-06	9.44859e-06	4.15983e-06	1.28952e-05	1.43789e-05	2.4678e-05	2.167e-05	1.81136e-06	8.19699e-05	0.000114728	1.46979e-06	1.0682e-05	0.000157218	2.30029e-05	C10606	Maytansine	--	LMPK04000017	Maytansine	_	_	Polyketides [PK]	Macrolides and lactone polyketides [PK04]	_	--	--	--	--	--	--	--
neg_803	Nonanoylcarnitine	0.00548311	0.0054352	0.00560034	0.00833796	0.00709491	0.00581781	0.00513548	0.00408103	0.00726708	0.00658161	0.00653569	0.00724104	0.0002056	0.000218925	0.000221281	0.000168873	0.000172442	0.00018538	--	--	--	LMFA07070082	Nonanoylcarnitine	3-(nonanoyloxy)-4-(trimethylazaniumyl)butanoate	_	Fatty Acyls [FA]	Fatty esters [FA07]	Fatty acyl carnitines [FA0707]	HMDB0013288	Organic compounds	Organic acids and derivatives	Hydroxy acids and derivatives	Beta hydroxy acids and derivatives	Beta hydroxy acids and derivatives	Endogenous;Food;Biological
neg_588	3-Deoxy-D-manno-octulosonate 8-phosphate	5.28909e-06	4.00521e-05	3.66626e-07	1.47243e-06	7.19953e-07	2.88862e-07	0	2.8945e-07	0	6.31112e-06	2.06574e-05	1.97013e-05	1.20847e-05	7.11236e-06	8.73517e-06	7.89824e-06	6.34526e-06	6.71965e-06	C04478	3-Deoxy-D-manno-octulosonate 8-phosphate; 2-Dehydro-3-deoxy-D-octonate 8-phosphate	Lipopolysaccharide biosynthesis(ko00540);;Metabolic pathways(ko01100)	--	--	--	--	--	--	--	--	--	--	--	--	--	--
neg_378	6,7-Dimethyl-8-(1-D-ribityl)lumazine	5.65325e-05	2.05463e-05	0.000214734	0.000231275	0.000274904	0.000286831	0.000228451	0.000151738	0.000177989	0.000101164	0.000164477	0.000233095	0.0159961	0.0163575	0.0153831	0.0111563	0.0150673	0.0105705	--	--	--	--	--	--	--	--	--	--	HMDB0003826	Organic compounds	Organoheterocyclic compounds	Pteridines and derivatives	_	Pteridines and derivatives	Endogenous;Food;Biological
neg_978	Nisoldipine	1.44092e-06	4.62368e-06	2.32443e-05	2.66557e-05	2.41228e-05	2.88151e-05	9.5422e-06	3.06255e-05	2.48819e-05	1.20146e-05	9.72245e-06	1.91999e-05	0.000404589	0.000533075	0.000366461	0.000267828	0.000170173	0.000364802	C07699	Nisoldipine	--	--	--	--	--	--	--	--	--	--	--	--	--	--	--
neg_901	N-Acetyl-L-Histidine	2.94615e-05	2.6492e-05	1.55844e-05	4.32889e-05	2.46299e-05	3.11577e-05	1.70096e-05	1.59146e-05	2.93239e-05	2.91111e-05	4.01781e-05	3.4201e-05	0.0143869	0.0271106	0.0298589	0.0187476	0.0294102	0.0223925	--	--	--	--	--	--	--	--	--	--	HMDB0032055	Organic compounds	Organic acids and derivatives	Carboxylic acids and derivatives	Amino acids, peptides, and analogues	Histidine and derivatives	Endogenous;Food;Biological
neg_1037	Phenylalanyl-Valine	4.1809e-05	4.34962e-05	0.000116983	0.000134289	0.000109927	0.000108484	7.24254e-05	0.000100995	0.000135099	7.89309e-05	6.29804e-05	8.86204e-05	1.57295e-05	3.81286e-05	1.12212e-05	2.69017e-05	6.20405e-06	3.93843e-06	--	--	--	--	--	--	--	--	--	--	HMDB0029008	Organic compounds	Organic acids and derivatives	Carboxylic acids and derivatives	Amino acids, peptides, and analogues	Dipeptides	Endogenous
neg_1093	Dyphylline	1.17287e-05	1.53687e-05	2.20301e-05	2.2952e-05	1.85498e-05	2.6782e-05	1.77286e-05	1.62863e-05	1.92269e-05	1.84718e-05	1.81924e-05	2.4103e-05	1.26299e-05	1.05623e-06	1.85419e-05	1.50717e-05	1.97175e-05	1.66582e-05	C07819	Dyphylline; Diprophylline	--	--	--	--	--	--	--	--	--	--	--	--	--	--	--
neg_1102	Tylosin	0.000120127	0.000102219	9.51688e-05	0.000141	0.000109067	0.000104099	8.57011e-05	6.79795e-05	0.000123737	0.000124337	0.000124347	0.000123472	2.72291e-06	0	2.69253e-06	6.20818e-06	4.13231e-06	9.62831e-06	C01457	Tylosin	Biosynthesis of 12-, 14- and 16-membered macrolides(ko00522);;Type I polyketide structures(ko01052)	LMPK04000004	Tylosin	_	_	Polyketides [PK]	Macrolides and lactone polyketides [PK04]	_	HMDB0034108	Organic compounds	Phenylpropanoids and polyketides	Macrolides and analogues	_	Macrolides and analogues	Endogenous;Food
neg_703	PA(16:1(9Z)/18:1(9Z))	0.0146479	0.0157393	0.0164642	0.0227551	0.020283	0.0188191	0.0176707	0.0121842	0.0193307	0.0220098	0.0147395	0.0189845	3.32847e-05	4.58514e-05	5.31115e-05	3.26608e-05	6.54042e-05	4.42813e-05	--	--	--	LMGP10010903	PA(16:1(9Z)/18:1(9Z))	1-(9Z-hexadecenoyl)-2-(9Z-octadecenoyl)-glycero-3-phosphate	PA(34:2); PA(16:1_18:1)	Glycerophospholipids [GP]	Glycerophosphates [GP10]	Diacylglycerophosphates [GP1001]	--	--	--	--	--	--	--
neg_264	6,7-Dihydropteridine	0.000241916	0.000130786	0.000149793	0.000176099	0.000153051	0.000175479	0.000185491	0.000139667	0.000227077	0.000149566	0.000157929	0.000131429	2.89073e-05	1.45599e-05	0.028949	0.0466525	0.00104135	0.066421	C05649	Dihydropteridine; 6,7-Dihydropteridine	--	--	--	--	--	--	--	--	HMDB0001441	Organic compounds	Organoheterocyclic compounds	Pteridines and derivatives	_	Pteridines and derivatives	Endogenous
neg_1031	(Z)-3-Nonen-1-ol	0.000172803	0.000187722	0.000132798	0.000127354	8.12011e-05	0.000142245	3.27809e-05	0.000104792	0.000111502	0.000230361	0.000226918	0.000107869	0.00140265	0.000487267	0.00222244	0.00166218	0.00208808	0.00155862	--	--	--	--	--	--	--	--	--	--	HMDB0030959	Organic compounds	Lipids and lipid-like molecules	Fatty Acyls	Fatty alcohols	Fatty alcohols	Endogenous;Food;Biological
neg_789	2-octaprenyl-3-methyl-5-hydroxy-6-methoxy-1,4-benzoquinone	0.000396995	0.000238796	0.000140669	0.000163813	9.50925e-05	0.000173152	7.29576e-05	0.000302633	0.000141011	0.000269288	0.000283245	9.57735e-05	0.00145303	0.000645078	0.00220663	0.00234333	0.00197392	0.00193746	--	--	--	--	--	--	--	--	--	--	--	--	--	--	--	--	--
neg_859	Pelargonic acid	0.00301325	0.00258626	0.00282146	0.00274359	0.00161798	0.00307426	0.000795117	0.00233447	0.0028526	0.00299997	0.00414204	0.00212641	1.21719e-05	2.37595e-06	1.61443e-05	7.77266e-06	1.25716e-05	9.30312e-06	C01601	Nonanoic acid; Nonanoate; Pelargonic acid	--	LMFA01010009	Pelargonic acid	nonanoic acid	Nonylic acid; C9:0; Nonoic acid	Fatty Acyls [FA]	Fatty Acids and Conjugates [FA01]	Straight chain fatty acids [FA0101]	HMDB0000847	Organic compounds	Lipids and lipid-like molecules	Fatty Acyls	Fatty acids and conjugates	Medium-chain fatty acids	Endogenous;Food;Biological
neg_494	E-Linalool oxide	8.39881e-06	2.89018e-05	5.08938e-05	7.82291e-05	5.69068e-05	6.20036e-05	5.56912e-05	4.22126e-05	4.77982e-05	2.26434e-05	3.32635e-05	7.24532e-05	2.49037e-05	5.07761e-06	8.08372e-05	0.000136865	6.16479e-05	0.000219633	--	--	--	--	--	--	--	--	--	--	--	--	--	--	--	--	--
neg_630	hexanoic acid	8.3191e-05	0.000183247	0.000371074	0.000403494	0.000288869	0.000407025	0.000318239	0.000228917	0.00027856	0.000178421	0.000232485	0.000429529	7.937e-05	0.000130698	0.000108187	0.000131296	0.000144321	9.78974e-05	C01585	Hexanoic acid; Hexanoate; Hexylic acid; n-Caproic acid	--	LMFA01010006	Caproic acid	Hexanoic acid	Capronic acid; C6:0; Butylacetic acid; Pentylformic acid	Fatty Acyls [FA]	Fatty Acids and Conjugates [FA01]	Straight chain fatty acids [FA0101]	HMDB0061883	Organic compounds	Lipids and lipid-like molecules	Fatty Acyls	Fatty acids and conjugates	Medium-chain fatty acids	Food;Endogenous;Biological
neg_36	N-Acetyl-DL-tryptophan	8.43154e-07	6.34947e-06	1.05137e-05	7.55877e-06	9.81371e-06	1.8731e-05	5.66059e-06	1.054e-05	8.33936e-06	4.95408e-06	7.45099e-06	1.46717e-05	0.00017355	4.06433e-05	0.000216796	0.000147388	0.000184272	0.000138207	--	--	--	--	--	--	--	--	--	--	--	--	--	--	--	--	--
neg_114	Zingerone	0.000924852	0.00203923	0.00237319	0.00203061	0.00186131	0.0019956	0.0017768	0.00128592	0.00221023	0.00124333	0.00196321	0.00225261	0.00115608	0.00228622	0.00119388	0.000563978	0.00210098	0.00140801	C17497	Zingerone; Zingiberone; Vanillylacetone; [0]-Paradol	--	--	--	--	--	--	--	--	HMDB0032590	Organic compounds	Benzenoids	Benzene and substituted derivatives	Phenols and derivatives	Methoxyphenols	Endogenous;Food;Biological
neg_227	7,8-Dihydropteroic acid	7.12117e-05	0.000110023	0.000159946	0.000138882	0.000103321	0.000184685	0.000147344	0.000133266	0.000140447	4.369e-05	0.000106974	0.000162073	0.000100377	1.82856e-05	9.25107e-05	0.000125588	0.000108256	7.53613e-05	--	--	--	--	--	--	--	--	--	--	HMDB0001412	Organic compounds	Organoheterocyclic compounds	Pteridines and derivatives	Pterins and derivatives	Pterins and derivatives	Endogenous;Food;Biological
neg_836	Gabapentin	2.87242e-05	1.43184e-05	1.26648e-05	1.96576e-05	8.62708e-06	2.29068e-05	6.60171e-06	1.39881e-05	1.65807e-05	3.82248e-05	1.81507e-05	8.57732e-06	8.2095e-06	1.12897e-05	1.03246e-05	6.71294e-06	6.03419e-06	6.08112e-06	C07018	Gabapentin	--	--	--	--	--	--	--	--	HMDB0005015	Organic compounds	Organic acids and derivatives	Carboxylic acids and derivatives	Amino acids, peptides, and analogues	Gamma amino acids and derivatives	Environmental
neg_288	Thiamine	0	0	2.70381e-06	9.4875e-06	5.14839e-06	7.13431e-07	0	4.38948e-06	6.58462e-06	6.26366e-06	0	0	0.0101312	0.00312893	0.014022	0.0146549	0.0145717	0.0110741	C00378	Thiamine; Thiamin; Vitamin B1; Aneurin; Antiberiberi factor	Thiamine metabolism(ko00730);;Metabolic pathways(ko01100);;ABC transporters(ko02010);;Sulfur relay system(ko04122)	--	--	--	--	--	--	--	HMDB0000235	Organic compounds	Organoheterocyclic compounds	Diazines	Pyrimidines and pyrimidine derivatives	Thiamines	Food;Synthetic;Biological
neg_256	L-Sorbose	6.51233e-06	5.61492e-06	1.73988e-05	1.48156e-05	3.0731e-05	1.11963e-05	5.73217e-06	6.23285e-06	2.227e-05	1.56656e-05	8.16536e-06	2.41547e-05	0.00116228	0.000417772	0.00201755	0.00224245	0.00179967	0.0018792	C00247	L-Sorbose; L-xylo-Hexulose	Fructose and mannose metabolism(ko00051)	--	--	--	--	--	--	--	HMDB0001266	Organic compounds	Organic oxygen compounds	Organooxygen compounds	Carbohydrates and carbohydrate conjugates	Monosaccharides	Endogenous;Food;Biological
neg_5	Pantothenate	0.00159947	0.00328921	0.00549965	0.00485906	0.00326308	0.00301567	0.00339136	0.00386763	0.00186632	0.00139623	0.00511774	0.00483928	2.91445e-05	3.616e-07	1.88214e-05	1.06277e-07	4.56699e-05	2.4605e-05	C00864	Pantothenate; Pantothenic acid; (R)-Pantothenate	beta-Alanine metabolism(ko00410);;Pantothenate and CoA biosynthesis(ko00770);;Metabolic pathways(ko01100);;Biosynthesis of secondary metabolites(ko01110)	--	--	--	--	--	--	--	--	--	--	--	--	--	--
neg_249	2-aminogalactopyranose	8.14148e-05	7.92855e-05	0.000108415	0.00016637	0.000130609	0.000112135	7.58681e-05	8.7449e-05	0.000168442	8.34017e-05	0.000103688	0.000123106	2.31447e-05	1.07733e-05	4.11798e-05	2.73694e-05	5.54357e-05	3.2975e-05	--	--	--	--	--	--	--	--	--	--	--	--	--	--	--	--	--
neg_344	Isovaleric acid	8.93218e-05	0.000317785	0.000541085	0.000428087	0.000444832	0.000531427	0.000345994	0.000329415	0.00042674	0.000252228	0.000311641	0.000556407	0.000265574	6.26592e-06	0.000116287	4.43862e-06	0.000178691	0.000397148	C08262	3-Methylbutanoic acid; Isovaleric acid; Isovalerate	Biosynthesis of secondary metabolites(ko01110)	LMFA01020181	Isovaleric acid	3-methyl-butanoic acid	Isovalerianic acid; Delphinic acid; Isopentanoic acid; Isopropylacetic acid	Fatty Acyls [FA]	Fatty Acids and Conjugates [FA01]	Branched fatty acids [FA0102]	HMDB0000718	Organic compounds	Lipids and lipid-like molecules	Fatty Acyls	Fatty acids and conjugates	Methyl-branched fatty acids	Endogenous;Food;Biological
neg_163	7-Methylguanosine 5'-phosphate	0.0311053	0.023823	0.0268921	0.0313553	0.0314829	0.0211518	0.0121078	0.0277522	0.03158	0.0365351	0.025535	0.0231043	0.00010732	1.76085e-05	4.92893e-05	2.86282e-05	0.000111037	2.8406e-05	C03998	7-Methylguanosine 5'-phosphate; N7-Methyl-GMP	--	--	--	--	--	--	--	--	--	--	--	--	--	--	--
neg_909	1-Palmitoylglycerol	0.00120766	0.00230425	0.00153637	0.000997647	0.00114425	0.00145517	0.000322228	0.00100295	0.00102881	0.0023317	0.00209976	0.00138029	6.8072e-05	4.22519e-05	3.13527e-05	2.21426e-06	5.55348e-05	2.53787e-05	--	--	--	--	--	--	--	--	--	--	HMDB0011564	Organic compounds	Lipids and lipid-like molecules	Glycerolipids	Monoradylglycerols	1-monoacylglycerols	Endogenous;Food;Biological
neg_301	4-oxo-N-acetylneuraminate	0.00011039	7.0287e-05	0.000578927	5.10313e-05	0.000110193	3.00568e-05	3.4527e-05	2.72328e-05	4.23622e-05	0.000166464	0.000616533	9.20929e-06	5.26631e-06	1.75451e-05	1.27701e-05	3.27617e-06	9.24418e-06	1.46842e-05	--	--	--	--	--	--	--	--	--	--	--	--	--	--	--	--	--
neg_702	AICAR	3.35398e-05	7.43973e-05	0.00010843	2.59545e-05	1.95416e-05	4.53854e-05	8.51111e-05	6.63209e-06	4.57436e-05	2.83398e-05	8.15387e-05	4.20401e-05	3.91613e-05	6.57265e-06	4.57848e-05	1.21966e-05	5.2514e-05	2.1283e-05	C04677	1-(5'-Phosphoribosyl)-5-amino-4-imidazolecarboxamide; 5'-Phosphoribosyl-5-amino-4-imidazolecarboxamide; 5'-Phospho-ribosyl-5-amino-4-imidazole carboxamide; AICAR; 5-Aminoimidazole-4-carboxamide ribotide; 5-Phosphoribosyl-4-carbamoyl-5-aminoimidazole; 5-Amino-1-(5-phospho-D-ribosyl)imidazole-4-carboxamide	Purine metabolism(ko00230);;Histidine metabolism(ko00340);;Metabolic pathways(ko01100);;Biosynthesis of secondary metabolites(ko01110)	--	--	--	--	--	--	--	HMDB0001517	Organic compounds	Nucleosides, nucleotides, and analogues	Imidazole ribonucleosides and ribonucleotides	1-ribosyl-imidazolecarboxamides	1-ribosyl-imidazolecarboxamides	Endogenous;Food;Biological
neg_779	Ethylcinnamate	0	3.8055e-07	6.05736e-06	5.89854e-06	6.15189e-06	5.89104e-06	5.48561e-06	5.52768e-06	4.61399e-06	0	1.77219e-06	5.49408e-06	2.67716e-05	3.89763e-05	2.41819e-05	9.91562e-06	2.58388e-05	1.96064e-05	C06359	Ethyl cinnamate; 3-Phenylpropenoic acid ethyl	--	--	--	--	--	--	--	--	--	--	--	--	--	--	--
neg_340	Benzo[a]pyrene-7,8-diol	0.0002137	0.000140042	0.000175043	0.000242085	0.0002056	0.000221281	0.000168873	0.00018538	0.000223557	0.000198636	0.0001986	0.0001497	1.4857e-05	1.38254e-05	2.6159e-05	4.38633e-05	1.28647e-05	1.34335e-05	C14852	Benzo[a]pyrene-7,8-diol; Benzo[a]pyrene-7,8-dihydrodiol	--	--	--	--	--	--	--	--	--	--	--	--	--	--	--
neg_693	CDP-DG(16:0/22:3(10Z,13Z,16Z))	4.50814e-05	2.44178e-05	4.0664e-05	6.80163e-05	6.87242e-05	4.42146e-05	3.01923e-05	4.02445e-05	4.43246e-05	6.25079e-05	8.18226e-05	1.32369e-05	1.02385e-05	1.6187e-05	2.87373e-05	2.8555e-05	1.58446e-05	2.06113e-05	--	--	--	LMGP13010010	CDP-DG(16:0/22:3(10Z,13Z,16Z))	[({[(2R,3R,5R)-5-(4-amino-2-oxo-1,2-dihydropyrimidin-1-yl)-3,4-dihydroxyoxolan-2-yl]methoxy}(hydroxy)phosphoryl)oxy][(2R)-2-[(10Z,13Z,16Z)-docosa-10,13,16-trienoyloxy]-3-(hexadecanoyloxy)propoxy]phosphinic acid	CDP-DG(38:3); CDP-DG(16:0_22:3)	Glycerophospholipids [GP]	CDP-Glycerols [GP13]	CDP-diacylglycerols [GP1301]	HMDB0006975	Organic compounds	Lipids and lipid-like molecules	Glycerophospholipids	CDP-glycerols	CDP-diacylglycerols	Endogenous;Food;Biological
neg_206	Deoxythymidine diphosphate-l-rhamnose	1.98932e-06	7.79898e-06	2.60536e-05	4.31707e-05	8.15504e-05	5.39317e-05	1.19391e-05	2.1916e-05	4.41165e-05	3.65994e-05	1.44544e-05	7.11729e-05	3.84389e-05	3.19051e-05	6.53954e-05	6.5392e-05	4.0775e-05	6.37291e-05	--	--	--	--	--	--	--	--	--	--	HMDB0006354	Organic compounds	Nucleosides, nucleotides, and analogues	Pyrimidine nucleotides	Pyrimidine nucleotide sugars	Pyrimidine nucleotide sugars	Endogenous;Biological
neg_705	N-amino DAP	0.00227576	0.00107994	0.00131465	0.00394556	0.00293354	0.00153211	0.000846917	0.0020866	0.00501506	0.00156969	0.00202041	0.000663704	5.83579e-05	9.97865e-05	7.52136e-05	4.70076e-05	5.52053e-05	5.21848e-05	--	--	--	--	--	--	--	--	--	--	--	--	--	--	--	--	--
neg_1140	MG(18_2(9Z,12Z)_0_0_0_0)[rac]	0.000522257	0.000172535	0.000289262	0.000642109	0.000916546	0.000321229	0.000112923	0.000227881	0.000486277	0.00104943	0.000521785	0.000269175	0.0001008	2.91245e-05	0.000135956	0.000149962	0.000126781	0.000152825	--	--	--	--	--	--	--	--	--	--	--	--	--	--	--	--	--
neg_349	fructoselysine	4.38949e-06	7.77013e-06	1.6804e-05	1.71813e-05	1.33953e-05	1.29941e-05	8.09132e-06	1.18144e-05	1.60023e-05	8.60392e-06	8.71906e-06	1.43007e-05	1.26521e-05	7.28522e-05	8.051e-06	3.12029e-05	1.2926e-05	6.84652e-06	C16488	Fructoselysine; N6-(D-Fructosyl)-L-lysine	--	--	--	--	--	--	--	--	--	--	--	--	--	--	--
neg_638	PC(16:1(9Z)/18:3(9Z,12Z,15Z))	5.54003e-05	2.54129e-05	3.20497e-05	3.18308e-05	2.91106e-05	4.37804e-05	1.44907e-05	2.0242e-05	3.57591e-05	3.91794e-05	6.42347e-05	2.84612e-05	6.63571e-06	6.42084e-05	3.0719e-05	0	1.53711e-05	2.51756e-05	--	--	--	LMGP01011485	PC(16:1(9Z)/18:3(9Z,12Z,15Z))	1-(9Z-hexadecenoyl)-2-(9Z,12Z,15Z-octadecatrienoyl)-glycero-3-phosphocholine	PC(34:4); PC(16:1_18:3)	Glycerophospholipids [GP]	Glycerophosphocholines [GP01]	Diacylglycerophosphocholines [GP0101]	HMDB0008008	_	_	_	_	_	Endogenous;Food;Biological
neg_174	5-Amino-6-ribitylamino uracil	4.27629e-05	2.63765e-05	7.72279e-05	0.000117721	9.98729e-05	8.06076e-05	6.19933e-05	6.29348e-05	7.6543e-05	7.09899e-05	6.24022e-05	7.49399e-05	0.000224386	0.000286671	0.000195419	6.31406e-05	0.000129219	0.000112204	--	--	--	--	--	--	--	--	--	--	HMDB0011106	Organic compounds	Organic oxygen compounds	Organooxygen compounds	Carbohydrates and carbohydrate conjugates	Pentoses	Endogenous
neg_890	Eugenol	2.34136e-05	5.82434e-05	0.000133455	9.60786e-05	0.000156765	0.000110892	4.77767e-05	5.99432e-05	0.000134273	4.85832e-05	9.65839e-05	0.000146368	4.02179e-05	7.37929e-05	4.68049e-05	1.81041e-05	3.58773e-05	3.79933e-05	C10453	Eugenol	--	--	--	--	--	--	--	--	HMDB0005809	Organic compounds	Benzenoids	Phenols	Methoxyphenols	Methoxyphenols	Food;Synthetic;Environmental;Biological
neg_915	N6-Methyl-L-lysine	3.99502e-05	5.08882e-05	3.71663e-05	3.69703e-05	2.9389e-05	4.01699e-05	2.8265e-05	3.62929e-05	4.42e-05	2.77111e-05	4.60422e-05	3.3534e-05	1.68088e-05	1.9998e-06	3.50631e-05	4.92473e-05	2.5491e-05	7.96261e-05	C02728	N6-Methyl-L-lysine	--	--	--	--	--	--	--	--	HMDB0002038	Organic compounds	Organic acids and derivatives	Carboxylic acids and derivatives	Amino acids, peptides, and analogues	L-alpha-amino acids	Endogenous
neg_689	tryptophanhydroxamate	8.42983e-07	4.58139e-06	1.19617e-05	1.1536e-05	1.21719e-05	1.61443e-05	7.77266e-06	9.30312e-06	1.07301e-05	4.80633e-06	5.56517e-06	1.45442e-05	4.14292e-06	0	1.77887e-05	9.86965e-06	7.12335e-06	0.000122277	--	--	--	--	--	--	--	--	--	--	--	--	--	--	--	--	--
neg_1038	3'-O-methylcytidine	1.70862e-06	5.68379e-06	2.05167e-05	2.16785e-05	2.23538e-05	2.55002e-05	5.13916e-06	2.59866e-05	2.87067e-05	1.33152e-05	5.94216e-06	1.05397e-05	4.93382e-05	7.18476e-05	4.36812e-05	1.1537e-05	6.97829e-05	3.58084e-05	--	--	--	--	--	--	--	--	--	--	--	--	--	--	--	--	--
neg_425	FAD	0.00206555	0.00147238	0.00152402	0.0013749	0.00162054	0.00254417	0.00161898	0.0012253	0.00171127	0.00157392	0.00239698	0.00121929	2.85811e-05	2.87698e-05	2.81889e-05	2.85092e-05	2.54363e-05	2.35714e-05	C00016	FAD; Flavin adenine dinucleotide	Riboflavin metabolism(ko00740);;Metabolic pathways(ko01100);;Biosynthesis of secondary metabolites(ko01110)	--	--	--	--	--	--	--	HMDB0001248	Organic compounds	Nucleosides, nucleotides, and analogues	Flavin nucleotides	_	Flavin nucleotides	Endogenous;Food;Biological
neg_285	penicillin G	3.92478e-05	6.0792e-05	0.00011558	9.40289e-05	9.34638e-05	0.000107245	8.77522e-05	0.000119454	8.23152e-05	3.48944e-05	5.85266e-05	8.5578e-05	5.35483e-05	0.000168317	5.7702e-05	1.29573e-05	3.46537e-05	3.53072e-05	--	--	--	--	--	--	--	--	--	--	HMDB0037849	Organic compounds	Organic acids and derivatives	Carboxylic acids and derivatives	Carboxylic acid derivatives	Carboxylic acid esters	Food
neg_91	Terpin	5.31262e-05	2.06743e-05	4.01711e-05	3.19209e-05	2.24959e-05	2.59062e-05	1.38904e-05	1.74543e-05	4.39963e-05	5.46238e-05	3.24595e-05	1.53176e-05	0.000280178	0.000965361	0.000489746	0.0002554	0.000190845	0.000163448	--	--	--	--	--	--	--	--	--	--	--	--	--	--	--	--	--
neg_1049	20-HETE	0.000108352	7.48819e-05	7.89506e-05	6.8624e-05	7.6798e-05	6.58782e-05	3.34739e-05	3.87179e-05	7.60758e-05	0.000103005	9.3757e-05	8.78195e-05	9.65905e-05	2.86927e-05	0.000128923	9.65509e-05	0.000116402	0.000107209	C14748	20-HETE; (5Z,8Z,11Z,14Z)-20-Hydroxyicosa-5,8,11,14-tetraenoic acid; 20-Hydroxyeicosatetraenoic acid; 20-Hydroxyicosatetraenoic acid; 20-Hydroxy arachidonic acid	Arachidonic acid metabolism(ko00590);;Metabolic pathways(ko01100)	LMFA03060009	20-HETE	20-hydroxy-5Z,8Z,11Z,14Z-eicosatetraenoic acid	20-hydroxy Arachidonic Acid	Fatty Acyls [FA]	Eicosanoids [FA03]	Hydroxy/hydroperoxyeicosatetraenoic acids [FA0306]	HMDB0005998	Organic compounds	Lipids and lipid-like molecules	Fatty Acyls	Fatty acids and conjugates	Long-chain fatty acids	Endogenous;Food;Biological
neg_826	Oleanolic acid	0.0288186	0.0246157	0.01655	0.0229723	0.0143869	0.0298589	0.0187476	0.0223925	0.0118481	0.0316548	0.0206313	0.0201267	3.47442e-05	9.01076e-06	6.32093e-05	6.45527e-05	4.47753e-05	6.52146e-05	C17148	Oleanolic acid; 3beta-Hydroxyolean-12-en-28-oic acid; Astrantiagenin C; Caryophyllin; Oleanolate	--	LMPR0106150004	oleanolic acid	3beta-hydroxyolean-12-en-28-oic acid	Astrantiagenin C; Caryophyllin; Giganteumgenin C; Oleanic acid; Virgaureagenin B	Prenol Lipids [PR]	Isoprenoids [PR01]	C30 isoprenoids (triterpenes) [PR0106]	HMDB0002364	Organic compounds	Lipids and lipid-like molecules	Prenol lipids	Triterpenoids	Triterpenoids	Endogenous;Food;Biological
neg_635	Dihydromaltol	3.61243e-05	6.72733e-05	0.000156288	0.000160559	0.000164796	0.000216597	0.00011909	0.0001483	0.000107977	4.60551e-05	9.92683e-05	0.000206597	9.98729e-05	7.43511e-05	8.06076e-05	6.19933e-05	9.04989e-05	6.29348e-05	--	--	--	--	--	--	--	--	--	--	--	--	--	--	--	--	--
neg_23	D-galacturonic acid	0.000236949	8.70201e-05	6.40451e-05	3.62612e-05	1.78379e-05	7.62777e-05	0.000147654	0.000110258	2.23681e-05	4.90239e-05	9.57442e-05	4.48201e-05	5.3932e-06	4.09082e-06	2.18076e-05	2.85085e-06	9.95271e-06	2.05942e-05	--	--	--	--	--	--	--	--	--	--	HMDB0002545	Organic compounds	Organic oxygen compounds	Organooxygen compounds	Carbohydrates and carbohydrate conjugates	Glucuronic acid derivatives	Endogenous;Food;Biological
neg_204	Deoxyuridine	9.59911e-06	2.56106e-05	1.5817e-05	1.51836e-06	3.23647e-07	1.41044e-05	9.5559e-06	1.26552e-05	2.29076e-05	2.11012e-06	7.81938e-06	5.58075e-06	5.13443e-06	1.11655e-05	0.000121077	0.0003342	1.34495e-05	0.0011338	C00526	Deoxyuridine; 2-Deoxyuridine; 2'-Deoxyuridine	Pyrimidine metabolism(ko00240)	--	--	--	--	--	--	--	HMDB0000012	Organic compounds	Nucleosides, nucleotides, and analogues	Pyrimidine nucleosides	Pyrimidine 2'-deoxyribonucleosides	Pyrimidine 2'-deoxyribonucleosides	Endogenous;Food;Biological
neg_166	3-pyridinecarboxaldehyde adenine dinucleotide	0.000278285	0.000214826	0.000164259	0.000276455	0.000246417	0.000116308	6.95346e-05	3.28169e-05	0.000247944	0.000423389	0.000163173	0.000234167	0.000443289	0.00183218	0.000357808	0.000224108	7.24148e-05	4.5365e-05	--	--	--	--	--	--	--	--	--	--	--	--	--	--	--	--	--
neg_1122	Estriol 16.alpha.-(.beta.-D-glucuronide)	9.83607e-05	7.0432e-05	7.01101e-05	6.77842e-05	4.76517e-05	7.55907e-05	4.62347e-05	5.66727e-05	0.000105824	7.17485e-05	7.20747e-05	3.57489e-05	2.56285e-05	3.82504e-06	3.84453e-05	0.000101216	3.39595e-05	8.85734e-05	--	--	--	--	--	--	--	--	--	--	--	--	--	--	--	--	--
neg_223	(1/2,5,6)-2-(3-azibutylthio)-5,6-epoxy-3-cyclohexen-1-ol	0.00265517	0.00236986	0.00249341	0.00288668	0.00228264	0.00236232	0.00210533	0.00170137	0.00256832	0.00228665	0.00309723	0.00183341	1.39655e-05	1.96205e-05	1.36873e-05	6.33368e-06	9.31202e-06	7.40971e-06	--	--	--	--	--	--	--	--	--	--	--	--	--	--	--	--	--
neg_211	zymosterol intermediate 1c	0.000572838	0.000297923	0.000316748	0.000338896	0.000274324	0.000514835	9.36672e-05	0.000626836	0.00022828	0.00056653	0.000363347	0.000212303	2.48469e-05	6.42736e-07	2.64001e-05	2.68242e-05	2.8975e-05	2.78333e-05	--	--	--	LMST01010170	zymosterol intermediate 1c	1-(3beta-hydroxy-5alpha-cholesta-8,24-dien-4-yl)ethanone	_	Sterol Lipids [ST]	Sterols [ST01]	Cholesterol and derivatives [ST0101]	--	--	--	--	--	--	--
neg_903	Caffeine	0.000738461	0.000765243	0.000504084	0.000534103	0.000400389	0.000543057	0.000375244	0.000472269	0.000636045	0.000479783	0.000727422	0.000456238	3.9285e-05	4.9311e-06	5.6487e-05	5.54557e-05	5.84988e-05	6.30274e-05	C07481	Caffeine; 1,3,7-Trimethylxanthine	Caffeine metabolism(ko00232);;Metabolic pathways(ko01100);;Biosynthesis of secondary metabolites(ko01110);;Microbial metabolism in diverse environments(ko01120)	--	--	--	--	--	--	--	HMDB0001847	Organic compounds	Organoheterocyclic compounds	Imidazopyrimidines	Purines and purine derivatives	Xanthines	Endogenous;Food;Synthetic;Environmental;Biological
neg_302	tunicamycin	0	5.25286e-06	8.14599e-06	5.53185e-06	5.74189e-05	6.99256e-06	3.497e-05	1.7021e-06	5.00473e-07	0	7.50838e-07	3.70815e-05	4.99808e-05	9.78192e-06	3.78902e-05	1.79936e-05	6.57287e-05	3.68278e-05	C12063	Tunicamycin	--	--	--	--	--	--	--	--	--	--	--	--	--	--	--
neg_821	9,10-DiHOME	0.00794749	0.00527935	0.0044593	0.00422867	0.00398161	0.00448989	0.00117212	0.00470099	0.00527578	0.00665468	0.00532013	0.00422122	0.000145628	0.000144014	0.000280782	0.000288495	0.000299279	0.000338293	--	--	--	LMFA02000229	9,10-DiHOME	9,10-dihydroxy-12Z-octadecenoic acid	(12Z)-9,10-Dihydroxyoctadec-12-enoic acid; Leukotoxin diol	Fatty Acyls [FA]	Octadecanoids [FA02]	Other Octadecanoids [FA0200]	HMDB0031679	Organic compounds	Lipids and lipid-like molecules	Fatty Acyls	Fatty acids and conjugates	Long-chain fatty acids	Endogenous;Food;Biological
neg_244	L-gamma-Glutamyl-L-alanine	2.82225e-07	9.60982e-06	1.68281e-05	1.16288e-05	1.15049e-05	1.04832e-05	6.41434e-06	1.08145e-05	9.65014e-06	5.97257e-06	9.52131e-06	1.17782e-05	5.37894e-06	0	1.08558e-05	1.84353e-07	2.34553e-05	1.73231e-05	--	--	--	--	--	--	--	--	--	--	HMDB0006248	Organic compounds	Organic acids and derivatives	Carboxylic acids and derivatives	Amino acids, peptides, and analogues	Dipeptides	Endogenous
neg_834	Arachidonic acid	0.000433606	0.000561379	0.000437908	0.000455894	0.000465933	0.000349027	0.000303328	0.000246004	0.00040519	0.000531202	0.000400702	0.000537985	1.04339e-05	1.53442e-05	1.13891e-05	3.96282e-06	1.05009e-05	6.51544e-06	C00219	Arachidonate; Arachidonic acid; (5Z,8Z,11Z,14Z)-Icosatetraenoic acid; cis-5,8,11,14-Eicosatetraenoic acid	Arachidonic acid metabolism(ko00590);;Linoleic acid metabolism(ko00591);;Biosynthesis of unsaturated fatty acids(ko01040);;Metabolic pathways(ko01100)	LMFA01030001	Arachidonic acid	5Z,8Z,11Z,14Z-eicosatetraenoic acid	5Z,8Z,11Z,14Z-icosatetraenoic acid; AA; Arachidonate; cis-5,8,11,14-Eicosatetraenoic acid; (all-Z)-5,8,11,14-Eicosatetraenoic acid; all-cis-5,8,11,14-Eicosatetraenoic acid	Fatty Acyls [FA]	Fatty Acids and Conjugates [FA01]	Unsaturated fatty acids [FA0103]	HMDB0001043	Organic compounds	Lipids and lipid-like molecules	Fatty Acyls	Fatty acids and conjugates	Long-chain fatty acids	Endogenous;Food;Biological
neg_196	Myricetin 3-O-glucuronide	7.83944e-05	6.30531e-05	5.25504e-05	8.2021e-05	7.90638e-05	3.51322e-05	2.07615e-05	1.09662e-05	6.82292e-05	0.000127719	4.79052e-05	7.41306e-05	5.44741e-06	2.31842e-06	9.478e-06	7.16998e-06	8.78186e-06	7.59562e-06	--	--	--	--	--	--	--	--	--	--	--	--	--	--	--	--	--
neg_871	Mimosine	0.00264479	0.00217166	0.00298873	0.00244613	0.00194193	0.00233407	0.00309412	0.00324763	0.00211909	0.0012373	0.00185982	0.0014537	6.68747e-05	4.12053e-05	7.31642e-05	7.78527e-05	6.39791e-05	8.49394e-05	--	--	--	--	--	--	--	--	--	--	HMDB0031398	Organic compounds	Lipids and lipid-like molecules	Fatty Acyls	Fatty alcohols	Annonaceous acetogenins	Food;Endogenous;Biological
neg_816	L-Cystathionine	1.87431e-05	2.45477e-05	9.78222e-08	0	0	4.82658e-06	9.39694e-06	1.4092e-05	2.97618e-06	3.40063e-06	1.11899e-05	2.07889e-06	0.000306984	0.000397171	0.000301483	0.000202603	0.000300787	0.000218193	C02291	L-Cystathionine	Glycine, serine and threonine metabolism(ko00260);;Cysteine and methionine metabolism(ko00270);;Metabolic pathways(ko01100);;Biosynthesis of secondary metabolites(ko01110);;Biosynthesis of amino acids(ko01230)	--	--	--	--	--	--	--	HMDB0000099	Organic compounds	Organic acids and derivatives	Carboxylic acids and derivatives	Amino acids, peptides, and analogues	L-cysteine-S-conjugates	Endogenous;Food;Biological
neg_1035	7-Dehydrocholesterol	4.33623e-05	3.6313e-05	1.21322e-05	1.39109e-05	1.57295e-05	1.12212e-05	2.69017e-05	3.93843e-06	1.55187e-05	1.57129e-05	3.64937e-05	1.9979e-05	7.44663e-06	4.8492e-06	1.21943e-05	2.6812e-05	6.9787e-06	1.41016e-05	C01164	7-Dehydrocholesterol; Provitamin D3; Cholesta-5,7-dien-3beta-ol	Steroid biosynthesis(ko00100);;Metabolic pathways(ko01100)	LMST01010069	7-dehydrocholesterol	cholesta-5,7-dien-3beta-ol	7-DHC	Sterol Lipids [ST]	Sterols [ST01]	Cholesterol and derivatives [ST0101]	HMDB0000876	Organic compounds	Lipids and lipid-like molecules	Steroids and steroid derivatives	Vitamin D and derivatives	Vitamin D and derivatives	Food;Endogenous;Synthetic;Biological
neg_1046	Picolinic acid	3.45308e-06	3.16359e-06	1.12195e-05	8.47287e-06	6.53427e-06	1.01795e-05	7.44066e-06	1.02428e-05	5.8422e-06	2.2488e-06	8.1914e-06	4.40424e-06	7.01161e-05	0.000201232	0.000200561	0.000279571	8.03548e-05	0.000115803	C10164	Picolinic acid; 2-Pyridinecarboxylic acid	Tryptophan metabolism(ko00380);;Metabolic pathways(ko01100)	--	--	--	--	--	--	--	HMDB0002243	Organic compounds	Organoheterocyclic compounds	Pyridines and derivatives	Pyridinecarboxylic acids and derivatives	Pyridinecarboxylic acids	Endogenous
neg_1064	Oleoyl Ethyl Amide	5.87931e-06	1.065e-05	3.55688e-06	2.52623e-06	8.85433e-07	4.90266e-06	6.86824e-07	2.91643e-06	4.32992e-06	4.52496e-06	1.17091e-05	1.13013e-06	3.77937e-05	1.95709e-05	5.70641e-05	6.19467e-05	4.71154e-05	7.10328e-05	--	--	--	--	--	--	--	--	--	--	--	--	--	--	--	--	--
neg_507	N-Succinyl-L,L-2,6-diaminopimelate	0.000254695	8.00307e-05	0.000260195	0.000440457	0.000358306	0.000309566	0.000171265	0.000193887	0.000222719	0.000340683	0.000339623	0.00024771	2.14323e-05	1.98889e-05	2.14397e-05	6.58976e-05	4.22299e-05	1.9099e-05	--	--	--	--	--	--	--	--	--	--	HMDB0012267	Organic compounds	Organic acids and derivatives	Carboxylic acids and derivatives	Amino acids, peptides, and analogues	N-acyl-L-alpha-amino acids	Endogenous
neg_676	CDP-DG(16:0/18:2(9Z,12Z))	4.27327e-05	2.15677e-05	2.22997e-05	6.54142e-06	4.40732e-06	2.22163e-05	0	1.83185e-05	2.91102e-05	3.94932e-05	1.95082e-05	0	0.000103321	8.43988e-05	0.000184685	0.000147344	0.000163763	0.000133266	--	--	--	LMGP13010007	CDP-DG(16:0/18:2(9Z,12Z))	[({[(2R,3R,5R)-5-(4-amino-2-oxo-1,2-dihydropyrimidin-1-yl)-3,4-dihydroxyoxolan-2-yl]methoxy}(hydroxy)phosphoryl)oxy][(2R)-3-(hexadecanoyloxy)-2-[(9Z,12Z)-octadeca-9,12-dienoyloxy]propoxy]phosphinic acid	CDP-DG(34:2); CDP-DG(16:0_18:2)	Glycerophospholipids [GP]	CDP-Glycerols [GP13]	CDP-diacylglycerols [GP1301]	HMDB0006972	Organic compounds	Lipids and lipid-like molecules	Glycerophospholipids	CDP-glycerols	CDP-diacylglycerols	Endogenous;Food;Biological
neg_398	isopropyl beta-D-galactopyranoside	0.000910858	0.000306249	0.000612967	0.00090198	0.000869415	0.000578797	6.6166e-05	0.000553569	0.000914334	0.00128288	0.000402734	0.000494509	5.80595e-05	0.000114983	0.000164952	0.000112411	0.000213126	9.25014e-05	--	--	--	--	--	--	--	--	--	--	--	--	--	--	--	--	--
neg_698	Adenine	2.91641e-05	2.03392e-05	4.34921e-05	3.42173e-05	3.07243e-05	4.33738e-05	3.11014e-05	3.78924e-05	3.75839e-05	1.3303e-05	2.03666e-05	3.84439e-05	2.59233e-05	3.67009e-05	2.86255e-05	4.51168e-06	2.12886e-05	1.75759e-05	C00147	Adenine; 6-Aminopurine	Purine metabolism(ko00230);;Metabolic pathways(ko01100)	--	--	--	--	--	--	--	HMDB0000034	Organic compounds	Organoheterocyclic compounds	Imidazopyrimidines	Purines and purine derivatives	6-aminopurines	Endogenous;Food;Biological
neg_1016	alpha-hydroxy myristic acid	0.00057444	0.000442302	0.00041995	0.000339661	0.000280178	0.000489746	0.0002554	0.000163448	0.000227171	0.000494088	0.000671259	0.000441217	3.07243e-05	2.17424e-05	4.33738e-05	3.11014e-05	4.46331e-05	3.78924e-05	--	--	--	LMFA01050001	alpha-hydroxy myristic acid	2-hydroxy-tetradecanoic acid	_	Fatty Acyls [FA]	Fatty Acids and Conjugates [FA01]	Hydroxy fatty acids [FA0105]	--	--	--	--	--	--	--
neg_162	L-Ala-gamma-D-Glu-DAP-D-Ala	1.66757e-05	6.86659e-06	3.0028e-05	3.641e-05	2.83092e-05	3.36168e-05	1.94797e-05	3.44519e-05	3.67024e-05	2.59683e-05	1.06161e-05	7.16037e-06	0.000363901	0.000742351	0.000408557	0.000187914	0.00023044	0.000202482	--	--	--	--	--	--	--	--	--	--	--	--	--	--	--	--	--
neg_846	17-Octadecynoic Acid	4.99627e-06	4.21103e-05	5.39711e-06	1.3697e-05	8.87152e-06	2.7756e-05	2.91589e-05	3.14035e-06	1.19863e-05	8.41665e-06	2.74499e-05	1.07578e-05	0.000121055	2.38216e-05	0.000102849	0.000278708	8.28663e-05	0.000405121	--	--	--	LMFA01030575	17-octadecynoic acid	17-octadecynoic acid	17-Octadecynoic acid	Fatty Acyls [FA]	Fatty Acids and Conjugates [FA01]	Unsaturated fatty acids [FA0103]	--	--	--	--	--	--	--
neg_364	Protoanemonin	3.15729e-06	0	4.77234e-05	9.73836e-05	6.58516e-05	8.46348e-05	3.52604e-07	0.000163492	7.79461e-05	2.15998e-05	0	0	0	0	1.60373e-06	1.25193e-05	0	0.000101252	C07090	Protoanemonin; 4-Methylenebut-2-en-4-olide; cis-4-Methylenebut-2-en-4-olide	Chlorocyclohexane and chlorobenzene degradation(ko00361);;Microbial metabolism in diverse environments(ko01120)	--	--	--	--	--	--	--	--	--	--	--	--	--	--
neg_642	UDP-N-acetylmuramoyl-L-alanyl-D-glutamyl-meso-2,6-diaminoheptanedioate-D-alanine	0.000377709	0.000511083	0.000460734	0.000448369	0.000571526	0.000240769	6.77767e-05	0.000318536	0.000630946	0.000823444	0.000319897	0.000138475	3.84009e-05	9.48144e-06	9.33231e-05	9.47996e-05	0.00014143	0.000351295	--	--	--	--	--	--	--	--	--	--	--	--	--	--	--	--	--
neg_299	gamma-Glutamyl-beta-aminopropiononitrile	2.26415e-06	1.46095e-05	4.73758e-06	5.61149e-06	4.86022e-06	1.28117e-05	1.00447e-06	7.12051e-06	5.95321e-06	2.57756e-06	3.04781e-06	1.98199e-05	2.20434e-06	0	7.70657e-06	2.05436e-05	7.28714e-06	2.7663e-05	C06114	gamma-Glutamyl-beta-aminopropiononitrile; gamma-Glutamyl-3-aminopropiononitrile	Cyanoamino acid metabolism(ko00460)	--	--	--	--	--	--	--	--	--	--	--	--	--	--
neg_614	DG(16:0/16:1(9Z)/0:0)	0.000110895	7.53846e-05	6.08362e-05	7.59291e-05	4.12346e-05	7.72594e-05	7.86291e-05	3.99013e-05	4.98174e-05	4.40059e-05	0.000107796	6.80818e-05	1.52672e-06	0	6.67527e-06	2.48307e-06	6.37665e-06	3.77793e-05	--	--	--	--	--	--	--	--	--	--	HMDB0007099	Organic compounds	Lipids and lipid-like molecules	Glycerolipids	Diradylglycerols	1,2-diacylglycerols	Endogenous;Food;Biological
neg_343	LIPC 18:0;3	0.000112082	6.66897e-05	7.91712e-05	0.000137222	0.000140195	9.1021e-05	4.70808e-05	8.89702e-05	0.000148822	8.55012e-05	0.000118963	6.11379e-05	1.12117e-06	5.93586e-07	5.30676e-05	0.000102238	2.38252e-06	0.000119408	--	--	--	--	--	--	--	--	--	--	--	--	--	--	--	--	--
neg_60	PE(16:0/0:0)	0.0205043	0.0320462	0.0256017	0.0285134	0.0300153	0.021712	0.0300957	0.0189088	0.0242689	0.0217788	0.0206402	0.0232771	2.03965e-05	1.60939e-06	3.08544e-05	5.07794e-05	2.6531e-05	4.37886e-05	--	--	--	LMGP02050002	PE(16:0/0:0)	1-hexadecanoyl-sn-glycero-3-phosphoethanolamine	LPE(16:0/0:0); 16:0 LYSO-PE; 1-palmitoyl-phosphatidylethenolamine; Hexadecanoic acid, 3-[[(2-aminoethoxy)hydroxyphosphinyl]oxy]-2-hydroxypropyl ester, (R)-; 1-Palmitoyl-sn-glycerol-3-L-alpha-phosphorylethanolamine; 1-Palmitoyl-sn-glycerophosphatidylethanolamine; LPE(16:0); LPE(16:0)	Glycerophospholipids [GP]	Glycerophosphoethanolamines [GP02]	Monoacylglycerophosphoethanolamines [GP0205]	HMDB0011503	Organic compounds	Lipids and lipid-like molecules	Glycerophospholipids	Glycerophosphoethanolamines	1-acyl-sn-glycero-3-phosphoethanolamines	Food;Endogenous;Biological
neg_1143	Vindoline	0.00342519	0.00135495	0.00177964	0.00486505	0.00362931	0.00217895	0.00102008	0.00257229	0.00580333	0.00181507	0.00255523	0.00133817	2.98052e-05	7.21456e-05	5.58083e-05	1.67385e-05	2.04083e-05	2.76426e-05	C01626	Vindoline	--	--	--	--	--	--	--	--	--	--	--	--	--	--	--
neg_631	Methyl butanoate	3.87887e-05	3.73169e-05	5.64289e-05	5.52257e-05	5.35489e-05	5.47715e-05	3.54176e-05	4.35832e-05	6.19832e-05	2.40359e-05	3.36508e-05	6.0776e-05	0.000164796	3.84744e-05	0.000216597	0.00011909	0.000198301	0.0001483	--	--	--	--	--	--	--	--	--	--	HMDB0033890	Organic compounds	Lipids and lipid-like molecules	Fatty Acyls	Fatty acid esters	Fatty acid methyl esters	Endogenous;Food;Biological
neg_185	Indoleacetaldehyde	1.25148e-05	2.54566e-05	1.36257e-05	1.61625e-05	9.43481e-06	3.73151e-05	1.73326e-05	4.28976e-05	4.33833e-06	4.37828e-06	1.33155e-05	1.74885e-05	6.11095e-05	2.44285e-05	0.000100908	6.69479e-05	7.75467e-05	8.31023e-05	C00637	Indole-3-acetaldehyde; 2-(Indol-3-yl)acetaldehyde; Indoleacetaldehyde	Tryptophan metabolism(ko00380);;Metabolic pathways(ko01100)	--	--	--	--	--	--	--	HMDB0001190	Organic compounds	Organoheterocyclic compounds	Indoles and derivatives	Indoles	3-alkylindoles	Endogenous;Food;Biological
neg_1059	Cortisone acetate	0.000258599	0.000280712	0.000286747	0.000416283	0.00029902	0.000310093	0.000214047	0.000220907	0.000348627	0.000265427	0.000328164	0.00023545	0.000641099	0.00179265	0.00105703	0.000390484	0.0020791	0.00127	C08173	Cortisone acetate; Cortisyl	--	LMST02030120	Cortisone acetate	17alpha,21-dihydroxypregn-4-ene-3,11,20-trione acetate	_	Sterol Lipids [ST]	Steroids [ST02]	C21 steroids (gluco/mineralocorticoids, progestogins) and derivatives [ST0203]	HMDB0002802	Organic compounds	Lipids and lipid-like molecules	Steroids and steroid derivatives	Hydroxysteroids	21-hydroxysteroids	Endogenous;Food;Biological
neg_402	PG(18:1(11Z)/18:1(11Z))	0.00309748	0.00149653	0.00262024	0.00467357	0.0039361	0.00242757	0.00158357	0.00158714	0.00202229	0.00293818	0.00569335	0.00205804	0.000189805	0.000778481	0.000392471	9.35316e-05	0.000273506	0.000256521	--	--	--	--	--	--	--	--	--	--	HMDB0010618	Organic compounds	Lipids and lipid-like molecules	Glycerophospholipids	Glycerophosphoglycerols	Phosphatidylglycerols	Endogenous;Food;Biological
neg_1165	Veratramine	2.99559e-05	2.01452e-05	1.30699e-05	6.6946e-06	1.89617e-06	1.18419e-05	0	1.53993e-05	1.44471e-05	1.91362e-05	1.88078e-05	4.69632e-06	3.23914e-05	1.37532e-05	4.55588e-05	9.76632e-05	5.16398e-05	0.000238756	C10829	Veratramine	--	--	--	--	--	--	--	--	--	--	--	--	--	--	--
neg_479	octyl beta-1,6-D-galactofuranosyl-alpha-D-glucopyranoside	0.000182893	0.000108537	9.82697e-05	9.2741e-05	5.61341e-05	8.01532e-05	9.3781e-05	2.53398e-05	7.03572e-05	0.000129447	0.000151699	6.56426e-05	1.14953e-05	3.98198e-06	1.33755e-05	9.56853e-06	1.69192e-05	9.40643e-06	--	--	--	--	--	--	--	--	--	--	--	--	--	--	--	--	--
neg_485	vitispirane	1.1814e-05	7.13006e-06	5.59595e-06	4.08032e-06	2.75206e-06	6.84487e-06	0	9.13786e-06	7.37662e-06	8.30788e-06	5.26547e-06	2.96834e-06	2.99371e-06	1.30585e-06	3.61389e-05	0.000123045	6.38611e-06	0.000629725	--	--	--	--	--	--	--	--	--	--	HMDB0036818	Organic compounds	Organoheterocyclic compounds	Tetrahydrofurans	_	Tetrahydrofurans	Endogenous;Food;Biological
neg_25	L-Malic acid	0.000494758	9.02225e-05	0.000245333	0.000207179	0.000187935	0.000251653	0.000178069	0.000177596	0.000217681	0.000246118	0.000212676	0.000244103	5.70674e-05	3.38055e-05	6.17439e-05	3.5882e-05	7.92963e-05	7.31637e-05	C00149	(S)-Malate; L-Malate; L-Apple acid; L-Malic acid; L-2-Hydroxybutanedioic acid; Malate; Malic acid	Pyruvate metabolism(ko00620);;Glyoxylate and dicarboxylate metabolism(ko00630);;Methane metabolism(ko00680);;Carbon fixation in photosynthetic organisms(ko00710);;Carbon fixation pathways in prokaryotes(ko00720);;Metabolic pathways(ko01100);;Biosynthesis of secondary metabolites(ko01110);;Microbial metabolism in diverse environments(ko01120);;Carbon metabolism(ko01200);;Two-component system(ko020…	--	--	--	--	--	--	--	HMDB0000156	Organic compounds	Organic acids and derivatives	Hydroxy acids and derivatives	Beta hydroxy acids and derivatives	Beta hydroxy acids and derivatives	Endogenous;Food;Biological
neg_963	L-Histidine	3.31611e-06	7.00754e-06	1.68293e-05	2.47772e-05	2.45913e-05	2.78711e-05	9.33509e-06	1.59752e-05	1.58803e-05	9.17464e-06	8.96202e-06	3.0568e-05	5.63802e-06	2.1712e-05	1.4217e-05	3.02154e-05	1.08901e-05	2.97592e-05	C00135	L-Histidine; (S)-alpha-Amino-1H-imidazole-4-propionic acid	Histidine metabolism(ko00340);;beta-Alanine metabolism(ko00410);;Aminoacyl-tRNA biosynthesis(ko00970);;Metabolic pathways(ko01100);;Biosynthesis of secondary metabolites(ko01110);;Biosynthesis of amino acids(ko01230);;ABC transporters(ko02010)	--	--	--	--	--	--	--	HMDB0000177	Organic compounds	Organic acids and derivatives	Carboxylic acids and derivatives	Amino acids, peptides, and analogues	Histidine and derivatives	Food;Synthetic;Biological
neg_100	2-(3-Carboxy-3-aminopropyl)-L-histidine	0.000140932	0.000190707	0.000514851	0.000584118	0.000495357	0.000472292	0.000251703	0.000359671	0.000508734	0.000285895	0.000243187	0.000414279	0.000124792	0.000207144	0.000137661	0.000180179	0.000159099	0.000114595	C04441	Peptide 2-(3-carboxy-3-aminopropyl)-L-histidine; 2-(3-Carboxy-3-aminopropyl)-L-histidine; EF-2 2-(3-carboxy-3-aminopropyl)-L-histidine; 2-[(3S)-3-Amino-3-carboxypropyl]-L-histidine-[translation elongation factor 2]	--	--	--	--	--	--	--	--	HMDB0011655	Organic compounds	Organic acids and derivatives	Carboxylic acids and derivatives	Amino acids, peptides, and analogues	Histidine and derivatives	Endogenous
neg_522	PC(18:3(9Z,12Z,15Z)/22:2(13Z,16Z))	0.000555463	0.000534438	0.000578377	0.000761246	0.000603034	0.000388034	0.00034835	0.00031916	0.000623138	0.000621375	0.000481947	0.000540984	6.58516e-05	1.84162e-06	8.46348e-05	3.52604e-07	0.000230495	0.000163492	--	--	--	LMGP01011697	PC(18:3(9Z,12Z,15Z)/22:2(13Z,16Z))	1-(9Z,12Z,15Z-octadecatrienoyl)-2-(13Z,16Z-docosadienoyl)-glycero-3-phosphocholine	PC(40:5); PC(18:3_22:2)	Glycerophospholipids [GP]	Glycerophosphocholines [GP01]	Diacylglycerophosphocholines [GP0101]	HMDB0008218	Organic compounds	Lipids and lipid-like molecules	Glycerophospholipids	Glycerophosphocholines	Phosphatidylcholines	Endogenous;Food;Biological
neg_1164	2E-Eicosenoic acid	5.55682e-05	3.81041e-05	3.4951e-05	2.98097e-05	2.44833e-05	3.27021e-05	3.77965e-05	1.75955e-05	2.65287e-05	2.30425e-05	5.02694e-05	2.97559e-05	2.19024e-05	4.50738e-06	4.00984e-05	6.78171e-05	2.6775e-05	3.8826e-05	--	--	--	--	--	--	--	--	--	--	--	--	--	--	--	--	--
neg_600	PG(16:0/16:0)	0.000302656	0.000241259	0.000240531	0.000308488	0.000245539	0.000230574	0.000173355	0.000147345	0.000258562	0.00026953	0.000272198	0.000219125	8.11208e-07	1.07762e-06	2.83315e-06	2.40136e-06	7.01648e-06	9.7563e-07	--	--	--	LMGP04010986	PG(16:0/16:0)	1,2-dihexadecanoyl-sn-glycero-3-phospho-(1'-sn-glycerol)	PG(32:0); PG(16:0/16:0)	Glycerophospholipids [GP]	Glycerophosphoglycerols [GP04]	Diacylglycerophosphoglycerols [GP0401]	HMDB0010570	Organic compounds	Lipids and lipid-like molecules	Glycerophospholipids	Glycerophosphoglycerols	Phosphatidylglycerols	Endogenous;Food;Biological
neg_250	Phytosphingosine	0.000189207	0.000141313	0.000132997	0.000152676	0.000224386	0.000195419	6.31406e-05	0.000112204	0.000222039	0.000142226	0.000207896	0.000135605	6.27134e-05	1.52745e-05	8.002e-05	9.38527e-05	7.08662e-05	6.70288e-05	C12144	Phytosphingosine; 4-D-Hydroxysphinganine	Sphingolipid metabolism(ko00600);;Metabolic pathways(ko01100)	LMSP01030001	Phytosphingosine	4R-hydroxysphinganine	4-hydroxysphinganine	Sphingolipids [SP]	Sphingoid bases [SP01]	4-Hydroxysphinganines (Phytosphingosines) [SP0103]	HMDB0004610	Organic compounds	Organic nitrogen compounds	Organonitrogen compounds	Amines	1,3-aminoalcohols	Endogenous;Food
neg_448	gamma-Decalactone	1.62027e-05	1.72098e-05	2.05068e-05	1.98838e-05	1.93651e-05	1.63407e-05	1.06658e-05	1.25992e-05	1.78537e-05	1.86649e-05	1.71224e-05	1.60959e-05	3.9329e-05	5.2022e-06	2.72582e-05	2.1779e-05	4.93683e-05	3.02945e-05	--	--	--	--	--	--	--	--	--	--	--	--	--	--	--	--	--
neg_706	S(8)-aminomethyldihydrolipoamide	0.000415291	0.00060833	5.91682e-05	2.09863e-07	0	0.000118232	8.92562e-05	0.000396331	3.64716e-05	6.726e-05	0.000347909	8.24961e-05	0.000199565	0.00096094	0.000609016	0.000209091	0.000384801	0.000359258	--	--	--	--	--	--	--	--	--	--	--	--	--	--	--	--	--
neg_72	1-monohexadecanoylglycerol	0.00089799	0.000365687	0.000249933	0.00043188	0.000205843	0.000426161	0.000154524	0.000366889	0.000489712	0.000453617	0.000470876	0.000250774	1.07085e-05	2.73904e-05	1.48815e-05	7.32142e-06	1.13331e-05	7.9334e-06	--	--	--	--	--	--	--	--	--	--	HMDB0011564	Organic compounds	Lipids and lipid-like molecules	Glycerolipids	Monoradylglycerols	1-monoacylglycerols	Endogenous;Food;Biological
neg_487	(1R)-Hydroxy-(2R)-glutathionyl-1,2-dihydronaphthalene	8.10153e-06	2.97029e-06	9.76979e-06	1.99829e-05	2.43141e-05	1.64031e-05	5.89416e-06	2.42147e-05	8.8533e-06	1.50518e-05	2.17496e-06	1.28947e-05	1.79486e-05	0	2.50831e-05	1.20732e-06	1.72684e-05	2.09926e-05	C14791	(1R)-Hydroxy-(2R)-glutathionyl-1,2-dihydronaphthalene	--	--	--	--	--	--	--	--	--	--	--	--	--	--	--
neg_1157	Tambulin 3,5-diacetate	0.000233581	0.00052805	0.000432927	0.000378563	0.000367388	0.000459473	0.000393861	0.000269069	0.000489262	0.000239844	0.000230815	0.000400512	0.000498649	0.000922284	0.000622862	0.000190446	0.000429222	0.000403467	--	--	--	LMPK12113173	Tambulin 3,5-diacetate	_	3,5-Diacetyltambulin	Polyketides [PK]	Flavonoids [PK12]	Flavones and Flavonols [PK1211]	--	--	--	--	--	--	--
neg_1050	Marmesin	7.76784e-06	1.2511e-05	2.23093e-05	4.31158e-05	3.9329e-05	2.72582e-05	2.1779e-05	3.02945e-05	2.06573e-05	1.31275e-05	1.34895e-05	2.88175e-05	0	0	1.14084e-05	3.49818e-05	0	0.000172637	C09276	Marmesin; (+)-Marmesin	--	--	--	--	--	--	--	--	HMDB0030786	Organic compounds	Phenylpropanoids and polyketides	Coumarins and derivatives	Furanocoumarins	Psoralens	Food;Biological
neg_613	Heptadecanoic acid	0.00343267	0.00233029	0.00153717	0.00234925	0.00242716	0.00210335	0.00163974	0.00149986	0.0028282	0.00187414	0.00288092	0.00118747	1.97249e-05	4.71678e-06	2.5646e-05	3.25429e-05	2.43051e-05	3.56159e-05	--	--	--	LMFA01010017	Margaric acid	heptadecanoic acid	Heptadecylic acid; C17:0; Daturic acid; Daturinic acid; Margarinic acid	Fatty Acyls [FA]	Fatty Acids and Conjugates [FA01]	Straight chain fatty acids [FA0101]	HMDB0006497	Organic compounds	Lipids and lipid-like molecules	Fatty Acyls	Fatty acyl thioesters	Long-chain fatty acyl CoAs	Endogenous;Food;Biological
neg_1018	Tobramycin	0.000178338	5.391e-05	0.000126714	0.000178607	0.000164174	0.000113354	1.35788e-05	0.000121458	0.000185676	0.000240415	6.75645e-05	5.5592e-05	0.00116206	0.000277917	0.000701391	0.000171899	0.00188365	0.000619361	C00397	Tobramycin; Nebramycin factor 6; 3'-Deoxykanamycin B	Neomycin, kanamycin and gentamicin biosynthesis(ko00524)	--	--	--	--	--	--	--	--	--	--	--	--	--	--
neg_529	cephalexin	6.9643e-05	0.000106367	0.000128798	0.000163792	0.000147581	8.9206e-05	4.92831e-05	3.60801e-05	0.000160491	0.000141957	6.5565e-05	0.000137968	0.000358306	0.000491618	0.000309566	0.000171265	0.000197309	0.000193887	C08099	Cephalexin monohydrate; Cephalexin	--	--	--	--	--	--	--	--	--	--	--	--	--	--	--
neg_54	D-(+)-Raffinose pentahydrate	0.0250346	0.0158002	0.00835982	0.00492626	0.00653229	0.00580065	0.00239036	0.0068414	0.0134842	0.020804	0.00939004	0.00275883	1.47982e-05	5.04467e-05	2.33459e-05	2.3608e-06	1.86054e-05	1.6069e-05	--	--	--	--	--	--	--	--	--	--	--	--	--	--	--	--	--
neg_1069	Osthol	0.000508141	0.000380089	0.000448382	0.000423161	0.000404589	0.000366461	0.000267828	0.000364802	0.000517465	0.000341348	0.00044495	0.00018335	0.000238132	2.99555e-05	0.000359882	0.000538369	0.000423742	0.00068379	C09280	Osthol	--	--	--	--	--	--	--	--	--	--	--	--	--	--	--
neg_237	ethyl-9-decenoate	6.60865e-05	0.000271263	0.000541429	0.000414458	0.000491445	0.000501805	0.000397214	0.000272194	0.000317071	0.000141944	0.000230588	0.000551267	9.41282e-07	1.50767e-05	5.19673e-06	0	3.43911e-06	4.01353e-06	--	--	--	--	--	--	--	--	--	--	--	--	--	--	--	--	--
neg_550	S-Adenosylhomocysteine	0.000520814	0.000352775	0.000208904	0.000114112	0.000150502	0.000109587	3.69418e-05	0.000124835	0.000338917	0.000490483	0.000174415	4.77294e-05	0.00104872	0.000848255	0.00164934	0.000922338	0.000660656	0.000979941	C00021	S-Adenosyl-L-homocysteine; S-Adenosylhomocysteine	Cysteine and methionine metabolism(ko00270);;Metabolic pathways(ko01100);;Biosynthesis of amino acids(ko01230)	--	--	--	--	--	--	--	HMDB0000939	Organic compounds	Nucleosides, nucleotides, and analogues	5'-deoxyribonucleosides	5'-deoxy-5'-thionucleosides	5'-deoxy-5'-thionucleosides	Endogenous;Food;Biological
neg_991	4-Methylene-L-glutamine	1.48463e-06	4.73768e-07	1.29509e-05	4.69472e-06	5.37894e-06	1.08558e-05	1.84353e-07	1.73231e-05	9.71995e-06	1.56804e-06	0	1.01635e-06	7.15488e-06	5.47116e-06	1.37307e-05	2.80694e-05	0	5.05199e-08	C01109	4-Methylene-L-glutamine	C5-Branched dibasic acid metabolism(ko00660)	--	--	--	--	--	--	--	--	--	--	--	--	--	--
neg_624	PI(16:0/16:1(9Z))	8.8124e-05	6.30714e-05	9.22105e-05	0.000112629	5.96835e-05	7.43785e-05	5.48829e-05	4.73331e-05	7.5269e-05	9.6141e-05	8.90339e-05	4.47809e-05	1.85733e-05	5.43522e-06	3.38607e-05	2.47354e-05	3.93464e-05	6.30378e-05	--	--	--	LMGP06010881	PI(16:0/16:1(9Z))	1-hexadecanoyl-2-(9Z-hexadecenoyl)-glycero-3-phospho-(1'-myo-inositol)	PI(32:1); PI(16:0_16:1)	Glycerophospholipids [GP]	Glycerophosphoinositols [GP06]	Diacylglycerophosphoinositols [GP0601]	HMDB0009779	Organic compounds	Lipids and lipid-like molecules	Glycerophospholipids	Glycerophosphoinositols	Phosphatidylinositols	Endogenous;Food;Biological
neg_421	PE(16:1(9Z)/0:0)	0.00051893	0.00104029	3.42902e-05	3.30552e-05	3.72988e-05	2.94052e-05	0.000280959	1.80055e-05	5.56661e-05	0.000109775	0.000651715	0.000288646	2.59405e-06	0	6.07716e-06	0	1.49359e-05	1.88058e-05	--	--	--	LMGP02050010	PE(16:1(9Z)/0:0)	1-(9Z-hexadecenoyl)-glycero-3-phosphoethanolamine	LPE(16:1(9Z)/0:0); LPE(16:1)	Glycerophospholipids [GP]	Glycerophosphoethanolamines [GP02]	Monoacylglycerophosphoethanolamines [GP0205]	--	--	--	--	--	--	--
neg_1133	Eicosapentaenoic acid	0.000296962	0.000281755	0.000209282	0.00031641	0.000206629	0.000213398	0.00023637	0.000123391	0.000151266	0.000205243	0.000402022	0.000143813	2.43368e-05	4.99533e-05	3.35904e-05	1.59704e-05	2.08113e-05	2.9193e-05	C06428	(5Z,8Z,11Z,14Z,17Z)-Icosapentaenoic acid; (5Z,8Z,11Z,14Z,17Z)-Eicosapentaenoic acid; Eicosapentaenoic acid; 5,8,11,14,17-Icosapentaenoic acid; (5Z,8Z,11Z,14Z,17Z)-Eicosapentaenoate	Biosynthesis of unsaturated fatty acids(ko01040)	--	--	--	--	--	--	--	HMDB0001999	Organic compounds	Lipids and lipid-like molecules	Fatty Acyls	Fatty acids and conjugates	Long-chain fatty acids	Endogenous;Food;Biological
neg_928	8-iso-Prostaglandin A2	2.11838e-05	4.0515e-05	3.04769e-05	3.07306e-05	2.43368e-05	3.35904e-05	1.59704e-05	2.9193e-05	2.4043e-05	2.32267e-05	2.75344e-05	2.93283e-05	1.75727e-05	2.49086e-05	2.23705e-05	6.44038e-06	1.27782e-05	1.20886e-05	--	--	--	--	--	--	--	--	--	--	--	--	--	--	--	--	--
neg_518	Nicotinamide riboside	1.10291e-06	1.21398e-06	3.26827e-06	1.70188e-06	8.11208e-07	2.83315e-06	2.40136e-06	9.7563e-07	2.46943e-06	6.17789e-07	4.23417e-07	2.09595e-06	6.07145e-06	5.06985e-05	0.000219853	1.85132e-06	4.03136e-06	1.4063e-05	--	--	--	--	--	--	--	--	--	--	HMDB0000855	Organic compounds	Organic oxygen compounds	Organooxygen compounds	Carbohydrates and carbohydrate conjugates	Glycosylamines	Endogenous
neg_1013	Fungichromin	0.008319	0.00215997	0.00424646	0.00627693	0.00808653	0.00503635	0.00199305	0.00273437	0.0108293	0.00490023	0.00422301	0.00322197	0	4.21875e-07	6.79824e-07	4.69377e-06	6.62523e-06	2.61207e-06	C13299	Fungichromin; Pentamycin	--	--	--	--	--	--	--	--	--	--	--	--	--	--	--
neg_191	S-adenosyl-L-ethionine	0.000123387	0.000231516	0.000152881	0.000387153	0.000941232	0.000170092	6.61137e-05	0.000393219	8.90424e-05	0.000341329	7.03816e-05	0.000670736	6.53427e-06	1.67281e-06	1.01795e-05	7.44066e-06	7.98871e-06	1.02428e-05	--	--	--	--	--	--	--	--	--	--	--	--	--	--	--	--	--
neg_224	Leukotriene D4	0.0004501	0.000196796	0.000256473	0.000279197	0.000228037	0.000268599	0.000104898	0.000224831	0.000241752	0.000419341	0.000256235	0.000114173	0.00040447	0.000712777	0.000598148	0.000337587	0.000521628	0.000353601	C05951	Leukotriene D4; LTD4	Arachidonic acid metabolism(ko00590);;Metabolic pathways(ko01100)	LMFA03020006	LTD4	5S-hydroxy-6R-(S-cysteinylglycinyl)-7E,9E,11E,14Z-eicosatetraenoic acid	Leukotriene D4	Fatty Acyls [FA]	Eicosanoids [FA03]	Leukotrienes [FA0302]	HMDB0003080	Organic compounds	Lipids and lipid-like molecules	Fatty Acyls	Eicosanoids	Leukotrienes	Endogenous;Food;Biological
neg_102	PS(18:0/0:0)	0.000834359	0.00083569	0.000982725	0.000655106	0.00110139	0.00054068	0.000790198	0.000523309	0.000980559	0.000642683	0.000545196	0.000524696	0.000297194	0.000232986	0.00162048	0.0035191	0.000383736	0.00350188	--	--	--	LMGP03050006	PS(18:0/0:0)	1-octadecanoyl-sn-glycero-3-phosphoserine	LPS(18:0)	Glycerophospholipids [GP]	Glycerophosphoserines [GP03]	Monoacylglycerophosphoserines [GP0305]	--	--	--	--	--	--	--
neg_359	Gamma-glutamyl-L-putrescine	2.61161e-06	9.95808e-06	1.94143e-05	1.90648e-05	1.65428e-05	2.1741e-05	9.47477e-06	1.02158e-05	1.31267e-05	6.98316e-06	9.12512e-06	2.32174e-05	1.72399e-06	0	7.74819e-07	5.3765e-06	0	5.84291e-05	--	--	--	--	--	--	--	--	--	--	HMDB0012230	Organic compounds	Organic acids and derivatives	Carboxylic acids and derivatives	Amino acids, peptides, and analogues	Glutamine and derivatives	Endogenous
neg_933	Sepiapterin	8.78968e-05	0.000111814	0.0001469	8.56598e-05	9.10445e-05	0.000110183	0.000109999	0.000102442	4.23717e-05	4.5875e-05	0.000110439	9.90511e-05	9.34638e-05	3.8485e-05	0.000107245	8.77522e-05	0.00010438	0.000119454	C00835	Sepiapterin	Folate biosynthesis(ko00790)	--	--	--	--	--	--	--	HMDB0000238	Organic compounds	Organoheterocyclic compounds	Pteridines and derivatives	Pterins and derivatives	Pterins and derivatives	Endogenous
neg_526	Phenylpyruvic acid	5.30317e-05	5.16086e-05	6.10031e-05	5.01296e-05	4.52569e-05	4.17029e-05	1.88318e-05	3.53479e-05	6.70842e-05	6.10113e-05	4.02568e-05	2.11764e-05	0.000491445	0.000116915	0.000501805	0.000397214	0.000438683	0.000272194	C00166	Phenylpyruvate; Phenylpyruvic acid; alpha-Ketohydrocinnamic acid; keto-Phenylpyruvate; 3-Phenyl-2-oxopropanoate; 2-Oxo-3-phenylpropanoate	Phenylalanine metabolism(ko00360);;Phenylalanine, tyrosine and tryptophan biosynthesis(ko00400);;Metabolic pathways(ko01100);;Biosynthesis of secondary metabolites(ko01110);;2-Oxocarboxylic acid metabolism(ko01210);;Biosynthesis of amino acids(ko01230)	--	--	--	--	--	--	--	HMDB0000205	Organic compounds	Benzenoids	Benzene and substituted derivatives	Phenylpyruvic acid derivatives	Phenylpyruvic acid derivatives	Endogenous;Biological
neg_964	L-Nicotine	0.000109621	4.31925e-05	4.46683e-05	4.49968e-05	3.43853e-05	2.96838e-05	5.54213e-06	5.39497e-05	4.18625e-05	6.91238e-05	4.7889e-05	2.84015e-05	0.000117554	0.000177324	8.16849e-05	8.51178e-05	0.000165412	5.63428e-05	--	--	--	--	--	--	--	--	--	--	HMDB0001934	Organic compounds	Organoheterocyclic compounds	Pyridines and derivatives	Pyrrolidinylpyridines	Pyrrolidinylpyridines	Endogenous;Food;Synthetic;Environmental;Biological
neg_976	Acetylcholine	4.28913e-05	3.2441e-05	2.90734e-05	3.26292e-05	2.50233e-05	2.18615e-05	1.28566e-05	2.77933e-05	2.54153e-05	3.1728e-05	3.33042e-05	1.68641e-05	2.14118e-06	1.8987e-05	3.83148e-06	6.48743e-06	1.41421e-06	2.88856e-06	C01996	Acetylcholine; O-Acetylcholine	Glycerophospholipid metabolism(ko00564)	--	--	--	--	--	--	--	--	--	--	--	--	--	--
neg_50	Adenine hydrochloride hydrate	0.000597833	0.00121433	0.00155935	0.00104421	0.00104872	0.00164934	0.000922338	0.000979941	0.00105755	0.000812274	0.00071213	0.00123411	1.34899e-05	1.17567e-06	3.89611e-05	0.000227721	2.16481e-05	0.000547311	--	--	--	--	--	--	--	--	--	--	--	--	--	--	--	--	--
neg_45	Guanosine	0.00467323	0.00608865	0.00427742	0.00641782	0.0037605	0.00669784	0.00449308	0.00490229	0.00462984	0.00263847	0.00486291	0.00406642	2.11817e-05	1.41478e-05	3.86233e-05	7.08048e-05	3.19405e-05	9.89294e-05	C00387	Guanosine	Purine metabolism(ko00230);;Metabolic pathways(ko01100)	--	--	--	--	--	--	--	HMDB0000133	Organic compounds	Nucleosides, nucleotides, and analogues	Purine nucleosides	_	Purine nucleosides	Endogenous;Food;Biological
neg_726	5-L-Glutamyl-taurine	0.00696399	0.00257783	0.000431803	0.000110149	9.69669e-05	0.00178767	0.00190403	0.00263059	0.000795445	0.000758331	0.00287297	0.000602414	4.32153e-06	0	3.28888e-05	1.52831e-05	5.8911e-05	2.38663e-05	C05844	5-L-Glutamyl-taurine; 5-Glutamyl-taurine; Glutaurine	Taurine and hypotaurine metabolism(ko00430)	--	--	--	--	--	--	--	HMDB0004195	Organic compounds	Organic acids and derivatives	Carboxylic acids and derivatives	Amino acids, peptides, and analogues	Glutamine and derivatives	Endogenous
neg_298	PC(20:0/22:2(13Z,16Z))	0.000815368	0.000594317	0.000377593	0.000536188	0.000446325	0.000478042	0.000425491	0.000140712	0.000609769	0.000357568	0.000681676	0.000378133	1.09688e-05	1.3118e-05	2.28112e-05	1.34014e-05	1.35896e-05	1.0185e-05	--	--	--	LMGP01011803	PC(20:0/22:2(13Z,16Z))	1-eicosanoyl-2-(13Z,16Z-docosadienoyl)-glycero-3-phosphocholine	PC(42:2); PC(20:0_22:2)	Glycerophospholipids [GP]	Glycerophosphocholines [GP01]	Diacylglycerophosphocholines [GP0101]	HMDB0008284	_	_	_	_	_	Endogenous;Food;Biological
neg_404	Engeletin	0.000106414	5.88758e-05	0.000103829	6.80476e-05	8.059e-05	0.000111105	7.29242e-05	4.79939e-05	6.1182e-05	5.87741e-05	9.40232e-05	8.66379e-05	7.28325e-06	2.33629e-06	1.70889e-05	3.51572e-06	2.32148e-05	2.22395e-05	--	--	--	--	--	--	--	--	--	--	--	--	--	--	--	--	--
neg_565	N3-fumaramoyl-L-2,3-diaminopropanoate	2.85569e-07	3.91309e-06	1.21645e-05	1.22497e-05	1.14742e-05	2.26668e-05	2.92939e-06	1.87917e-05	9.3441e-06	4.84768e-06	1.5702e-06	1.25093e-05	1.68221e-05	2.06163e-05	1.82796e-05	1.53428e-05	1.47598e-05	1.266e-05	--	--	--	--	--	--	--	--	--	--	--	--	--	--	--	--	--
neg_338	zymosterol intermediate 1a	1.57704e-05	9.92814e-06	1.93976e-06	5.49971e-06	2.06855e-06	4.16269e-06	3.05837e-06	2.40167e-06	1.8762e-06	7.90761e-06	1.30221e-05	3.06739e-06	0.000383431	0.000700854	0.000521425	0.000275187	0.000312129	0.000295454	--	--	--	LMST01010169	zymosterol intermediate 1a	4-(hydroxymethyl)-5alpha-cholesta-8,24-dien-3beta-ol	_	Sterol Lipids [ST]	Sterols [ST01]	Cholesterol and derivatives [ST0101]	--	--	--	--	--	--	--
neg_458	S-Adenosylmethionine	2.35986e-06	2.20383e-06	1.56161e-05	1.28588e-06	1.74103e-06	5.60717e-06	7.70378e-06	7.12255e-06	6.8425e-07	0	4.59172e-06	2.80981e-06	3.34418e-05	7.02012e-05	7.40034e-05	1.90326e-05	2.17663e-05	2.86469e-05	C00019	S-Adenosyl-L-methionine; S-Adenosylmethionine; AdoMet; SAM	Monobactam biosynthesis(ko00261);;Cysteine and methionine metabolism(ko00270);;Arginine and proline metabolism(ko00330);;Metabolic pathways(ko01100);;Biosynthesis of secondary metabolites(ko01110);;Biosynthesis of amino acids(ko01230);;Sulfur relay system(ko04122)	--	--	--	--	--	--	--	HMDB0001185	Organic compounds	Nucleosides, nucleotides, and analogues	5'-deoxyribonucleosides	5'-deoxy-5'-thionucleosides	5'-deoxy-5'-thionucleosides	Endogenous
neg_988	Piracetam	1.52368e-05	9.60504e-06	1.31008e-05	1.43254e-05	1.13695e-05	1.19106e-05	7.91654e-06	1.32157e-05	9.76612e-06	1.10188e-05	1.16723e-05	6.46664e-06	7.00316e-06	3.00127e-06	9.34041e-06	1.29633e-05	7.4338e-06	1.9057e-05	--	--	--	--	--	--	--	--	--	--	--	--	--	--	--	--	--
neg_490	Terpinyl acetate	1.71553e-05	3.1596e-05	1.33501e-05	1.20688e-05	1.54567e-05	1.25186e-05	1.59516e-05	8.74711e-06	1.25543e-05	1.75668e-05	1.7467e-05	8.90261e-06	7.08989e-05	0.00013554	0.000141791	6.59471e-05	5.24787e-05	6.63804e-05	--	--	--	--	--	--	--	--	--	--	--	--	--	--	--	--	--
neg_500	L-Palmitoylcarnitine	2.06005e-05	1.93619e-05	2.12037e-05	2.22733e-05	1.76238e-05	1.09171e-05	2.98619e-06	1.49512e-05	1.70228e-05	2.2388e-05	2.19712e-05	9.67186e-06	2.83092e-05	2.35917e-05	3.36168e-05	1.94797e-05	4.35754e-05	3.44519e-05	C02990	L-Palmitoylcarnitine	Fatty acid degradation(ko00071);;Fatty acid metabolism(ko01212)	LMFA07070079	L-palmitoylcarnitine	(3S)-3-hexadecanoyloxy-4-(trimethylammonio)butanoate	(3S)-3-palmitoyloxy-4-(trimethylammonio)butanoate;(S)-palmitoylcarnitine	Fatty Acyls [FA]	Fatty esters [FA07]	Fatty acyl carnitines [FA0707]	HMDB0000222	Organic compounds	Lipids and lipid-like molecules	Fatty Acyls	Fatty acid esters	Acyl carnitines	Endogenous;Food;Biological
neg_460	N5-Carboxyaminoimidazole ribonucleotide	3.29378e-05	5.31746e-05	8.4237e-06	7.65429e-06	1.39304e-05	8.11178e-06	8.59546e-06	3.99032e-06	1.75174e-06	1.66291e-05	2.02994e-05	4.74509e-05	5.61969e-06	2.52588e-06	1.36408e-05	4.07365e-05	3.30367e-06	5.82223e-05	--	--	--	--	--	--	--	--	--	--	HMDB0012268	Organic compounds	Organic oxygen compounds	Organooxygen compounds	Carbohydrates and carbohydrate conjugates	Pentose phosphates	Endogenous
neg_662	Sphinganine 1-phosphate	0.000135257	8.01759e-05	0.000114235	0.000229004	0.000191191	0.000118621	5.58044e-05	7.89982e-05	8.85934e-05	0.000162061	0.000183573	0.000120271	0.000123213	0.000104427	3.93504e-05	7.73256e-05	0.000304272	8.49889e-05	C01120	Sphinganine 1-phosphate; Dihydrosphingosine 1-phosphate	Sphingolipid metabolism(ko00600)	--	--	--	--	--	--	--	HMDB0001383	Organic compounds	Lipids and lipid-like molecules	Sphingolipids	Phosphosphingolipids	Phosphosphingolipids	Endogenous;Food;Biological
neg_741	S-Acetyldihydrolipoamide	7.97778e-06	1.29489e-05	4.2109e-05	4.44088e-05	4.99808e-05	3.78902e-05	1.79936e-05	3.68278e-05	3.88397e-05	1.7e-05	1.66696e-05	2.75114e-05	8.68741e-06	4.90992e-07	2.14963e-05	3.3823e-05	1.42321e-05	5.5679e-05	C01136	S-Acetyldihydrolipoamide; 6-S-Acetyldihydrolipoamide	--	LMFA08010023	S-Acetyldihydrolipoamide	6-(acetylsulfanyl)-8-sulfanyloctanamide	_	Fatty Acyls [FA]	Fatty amides [FA08]	Primary amides [FA0801]	HMDB0001526	Organic compounds	Lipids and lipid-like molecules	Fatty Acyls	Fatty amides	Fatty amides	Endogenous;Food;Biological
neg_1160	Cucurbitacin B	0.000577487	0.000552337	0.000254262	0.000163956	0.000206112	0.000305117	0.000198377	0.000215077	0.000220452	0.000245617	0.000616355	0.000136471	2.24443e-05	6.34337e-06	3.93199e-05	9.60738e-05	3.48225e-05	8.62597e-05	C08794	Cucurbitacin B	--	LMST01010104	Cucurbitacin B	_	_	Sterol Lipids [ST]	Sterols [ST01]	Cholesterol and derivatives [ST0101]	HMDB0034927	Organic compounds	Lipids and lipid-like molecules	Steroids and steroid derivatives	Cucurbitacins	Cucurbitacins	Endogenous;Food;Biological
neg_1079	N-Formylmethionyl-Leucylphenylalanine	0.000668571	0.000487902	0.000410751	0.000598843	0.000413784	0.000345741	0.000169227	0.000357934	0.000750425	0.000276035	0.000640584	0.000124018	8.17537e-05	0.000285578	9.83716e-05	5.06501e-05	4.21002e-05	4.00078e-05	--	--	--	--	--	--	--	--	--	--	--	--	--	--	--	--	--
neg_281	O-acetylcarnitinium	2.01053e-05	1.16143e-05	1.43019e-05	2.138e-05	1.80155e-05	2.72089e-05	5.65971e-06	2.61168e-05	2.21793e-05	1.97003e-05	5.10603e-06	1.0391e-05	2.43141e-05	3.81447e-06	1.64031e-05	5.89416e-06	7.68009e-06	2.42147e-05	--	--	--	--	--	--	--	--	--	--	--	--	--	--	--	--	--
neg_305	Delta 8,14 -Sterol	2.67073e-06	5.90534e-07	8.76807e-07	3.78971e-05	0	0	0	5.32991e-07	0	0	3.2723e-05	0	0.0300153	0.0301624	0.021712	0.0300957	0.0255299	0.0189088	--	--	--	LMST01031020	Delta 8,14 -Sterol	4alpha-methyl-5alpha-ergosta-8,14,24(28)-trien-3beta-ol	_	Sterol Lipids [ST]	Sterols [ST01]	Ergosterols and C24-methyl derivatives [ST0103]	HMDB0006928	Organic compounds	Lipids and lipid-like molecules	Steroids and steroid derivatives	Ergostane steroids	Ergosterols and derivatives	Endogenous;Food;Biological
neg_321	Geranyl-PP	0.000139746	0.00102556	1.38966e-05	0.000139008	0.00013775	1.94383e-05	2.56022e-06	5.20288e-06	1.25985e-05	0.000149867	0.00021222	0.000782651	1.36842e-05	3.85293e-05	2.31217e-05	1.45605e-05	2.31513e-05	1.66386e-05	--	--	--	--	--	--	--	--	--	--	HMDB0001285	Organic compounds	Lipids and lipid-like molecules	Prenol lipids	Isoprenoid phosphates	Isoprenoid phosphates	Endogenous;Food;Biological
neg_738	PC(18:0/22:5(7Z,10Z,13Z,16Z,19Z))	0.000181724	0.000133016	0.000147693	0.000244423	0.000172784	0.000124541	8.76296e-05	8.5254e-05	0.000160985	0.000167175	0.000138454	0.00015203	8.37841e-06	4.40565e-07	1.14428e-05	1.41703e-05	5.54049e-06	2.40124e-05	--	--	--	LMGP01010818	PC(18:0/22:5(7Z,10Z,13Z,16Z,19Z))	1-octadecanoyl-2-(7Z,10Z,13Z,16Z,19Z-docosapentaenoyl)-sn-glycero-3-phosphocholine	PC(18:0/22:5); PC(40:5); PC(18:0_22:5)	Glycerophospholipids [GP]	Glycerophosphocholines [GP01]	Diacylglycerophosphocholines [GP0101]	HMDB0008056	_	_	_	_	_	Endogenous;Food;Biological
neg_30	Uridine	0.00023793	0.000356668	0.000315332	0.000283614	0.000239099	0.00030082	0.000234578	0.000379133	0.000221466	0.000125179	0.000221168	0.000183242	0.000267125	0.000332883	0.000187247	7.11761e-05	0.000380638	0.000233392	C00299	Uridine	Pyrimidine metabolism(ko00240);;Metabolic pathways(ko01100)	--	--	--	--	--	--	--	HMDB0000296	Organic compounds	Nucleosides, nucleotides, and analogues	Pyrimidine nucleosides	_	Pyrimidine nucleosides	Endogenous;Food;Biological
neg_492	4alpha-methylzymosterol	3.55969e-05	1.88261e-05	4.1677e-05	3.94652e-05	2.39816e-05	1.9328e-05	1.25014e-05	1.78446e-05	2.74562e-05	2.30502e-05	4.00901e-05	1.91642e-05	1.11268e-05	5.94365e-07	2.87436e-05	7.51708e-05	1.43282e-05	8.14917e-05	--	--	--	LMST01010202	4alpha-methylzymosterol	4alpha-methyl-5alpha-cholesta-8,24-dien-3beta-ol	(3beta,4alpha,5alpha)-4-methylcholesta-8,24-dien-3-ol; 4alpha-Methylzymosterol	Sterol Lipids [ST]	Sterols [ST01]	Cholesterol and derivatives [ST0101]	HMDB0001217	Organic compounds	Lipids and lipid-like molecules	Steroids and steroid derivatives	Cholestane steroids	Cholesterols and derivatives	Endogenous;Food;Biological
neg_970	21-Hydroxypregnenolone	2.39426e-05	1.65197e-05	1.95209e-05	1.49896e-05	1.68221e-05	1.82796e-05	1.53428e-05	1.266e-05	1.77313e-05	1.44572e-05	1.67693e-05	9.22142e-06	3.80538e-05	8.85061e-05	5.89411e-05	1.53224e-05	3.91303e-05	3.66466e-05	C05485	21-Hydroxypregnenolone	--	LMST02030167	21-hydroxypregnenolone	3beta,21-dihydroxypregn-5-en-20-one	(3beta)-3,21-dihydroxypregn-5-en-20-one; 21-Hydroxypregnenolone	Sterol Lipids [ST]	Steroids [ST02]	C21 steroids (gluco/mineralocorticoids, progestogins) and derivatives [ST0203]	HMDB0004026	Organic compounds	Lipids and lipid-like molecules	Steroids and steroid derivatives	Hydroxysteroids	21-hydroxysteroids	Endogenous;Food;Biological
neg_164	5(S)-Hydroperoxyeicosatetraenoic acid	8.31975e-05	6.54904e-05	7.08412e-05	6.73351e-05	5.522e-05	7.84132e-05	4.1216e-05	5.64029e-05	6.07718e-05	5.73862e-05	6.6048e-05	4.73681e-05	0	2.03271e-06	0	6.67137e-05	0	0	--	--	--	--	--	--	--	--	--	--	HMDB0001193	Organic compounds	Lipids and lipid-like molecules	Fatty Acyls	Eicosanoids	Hydroperoxyeicosatetraenoic acids	Endogenous;Food;Biological
neg_347	5-Methyltetrahydrofolic acid	0.000375308	0.000381017	0.000343031	0.000484413	0.000306681	0.000375781	0.000229265	0.0002314	0.000360928	0.000293622	0.000423686	0.000233623	0.000941232	0.0002737	0.000170092	6.61137e-05	9.45234e-05	0.000393219	--	--	--	--	--	--	--	--	--	--	HMDB0001396	Organic compounds	Organoheterocyclic compounds	Pteridines and derivatives	Pterins and derivatives	Tetrahydrofolic acids	Endogenous
neg_1020	Sulpiride	0.000374734	0.000282794	0.000366994	0.000464367	0.000378049	0.000331608	0.000136562	0.000178175	0.000441302	0.000388923	0.000322398	0.000250725	1.20666e-05	1.34475e-05	8.18598e-06	0	1.25874e-05	9.70038e-06	--	--	--	--	--	--	--	--	--	--	--	--	--	--	--	--	--
neg_814	PI(14:1(9Z)/18:0)	0.000241503	0.00061958	0.00142548	0.00101135	0.000755912	0.000733662	0.00114432	0.000363287	0.000514333	0.000617228	0.000526868	0.000557282	4.11389e-05	8.43234e-05	5.40925e-05	2.61015e-05	5.85486e-05	3.89977e-05	--	--	--	LMGP06010087	PI(14:1(9Z)/18:0)	1-(9Z-tetradecenoyl)-2-octadecanoyl-glycero-3-phospho-(1'-myo-inositol)	PI(32:1); PI(14:1_18:0)	Glycerophospholipids [GP]	Glycerophosphoinositols [GP06]	Diacylglycerophosphoinositols [GP0601]	--	--	--	--	--	--	--
neg_722	PC(20:2(11Z,14Z)/14:1(9Z))	0.000152397	0.000102148	0.000119731	9.00601e-05	6.08158e-05	9.39362e-05	5.21627e-05	4.86471e-05	9.99358e-05	0.00012782	9.97788e-05	5.22379e-05	1.14742e-05	2.10374e-06	2.26668e-05	2.92939e-06	1.68599e-05	1.87917e-05	--	--	--	LMGP01011838	PC(20:2(11Z,14Z)/14:1(9Z))	1-(11Z,14Z-eicosadienoyl)-2-(9Z-tetradecenoyl)-glycero-3-phosphocholine	PC(34:3); PC(14:1_20:2)	Glycerophospholipids [GP]	Glycerophosphocholines [GP01]	Diacylglycerophosphocholines [GP0101]	HMDB0008329	Organic compounds	Lipids and lipid-like molecules	Glycerophospholipids	Glycerophosphocholines	Phosphatidylcholines	Endogenous;Food;Biological
neg_22	D-Lactose	0.00594043	0.00315946	0.00374291	0.00339388	0.0040279	0.00181478	0.000358701	0.00292977	0.00433133	0.00576841	0.00237891	0.00133951	0	0	3.37542e-05	9.08727e-05	0	0.000258217	--	--	--	--	--	--	--	--	--	--	--	--	--	--	--	--	--
neg_155	1-Octen-3-ol	0.014151	0.00807555	0.00522986	0.00499202	0.00436338	0.00393832	0.00142975	0.00581464	0.00448798	0.00732455	0.00864687	0.00361657	2.44833e-05	6.39471e-05	3.27021e-05	3.77965e-05	2.26693e-05	1.75955e-05	C14272	1-Octen-3-ol	--	LMFA05000093	(R)-oct-1-en-3-ol	(3R)-oct-1-en-3-ol	1-OCTEN-3-OL	Fatty Acyls [FA]	Fatty alcohols [FA05]	_	HMDB0031299	Organic compounds	Lipids and lipid-like molecules	Fatty Acyls	Fatty alcohols	Fatty alcohols	Endogenous;Food;Biological
neg_407	Amobarbital	0.000201135	6.52104e-05	7.0319e-05	9.94767e-05	6.0003e-05	9.72819e-05	8.74792e-06	8.9049e-05	0.000118808	0.00014866	5.17491e-05	3.82246e-05	1.80155e-05	2.51536e-05	2.72089e-05	5.65971e-06	2.42892e-05	2.61168e-05	C07536	Amobarbital	--	--	--	--	--	--	--	--	--	--	--	--	--	--	--
neg_342	Obtusifoliol	8.22873e-05	7.52041e-05	6.18829e-05	8.20451e-05	5.52548e-05	7.81177e-05	4.52695e-05	3.80206e-05	5.88885e-05	5.84822e-05	9.00675e-05	4.2595e-05	1.76403e-05	4.48319e-05	2.53972e-05	1.13116e-05	1.33455e-05	1.51257e-05	C01943	Obtusifoliol; 4alpha,14alpha-Dimethyl-5alpha-ergosta-8,24(28)-dien-3beta-ol; 4alpha,14alpha-Dimethyl-24-methylene-5alpha-cholesta-8-en-3beta-ol	Steroid biosynthesis(ko00100);;Metabolic pathways(ko01100);;Biosynthesis of secondary metabolites(ko01110)	LMST01030101	Obtusifoliol	4alpha,14alpha-dimethyl-24-methylene-cholest-8-en-3beta-ol	_	Sterol Lipids [ST]	Sterols [ST01]	Ergosterols and C24-methyl derivatives [ST0103]	HMDB0001242	Organic compounds	Lipids and lipid-like molecules	Prenol lipids	Triterpenoids	Triterpenoids	Endogenous;Food;Biological
neg_1040	Isoleucyl-Glutamate	0.00199833	0.00225643	0.000541448	0.000169235	0.000287815	0.000572402	0.000795194	0.000342781	0.000211089	0.000371906	0.00249814	0.000240216	3.77443e-06	3.96975e-07	1.4555e-05	2.75421e-05	4.42883e-06	3.11883e-05	--	--	--	--	--	--	--	--	--	--	HMDB0028906	Organic compounds	Organic acids and derivatives	Carboxylic acids and derivatives	Amino acids, peptides, and analogues	Dipeptides	Endogenous
neg_495	Cytosine	0.000458924	0.000230004	0.000377009	0.000339646	0.000350379	0.000193459	8.04026e-05	0.000265821	0.000395243	0.000401793	0.000179393	0.000167885	0.000239099	0.000248643	0.00030082	0.000234578	0.000420429	0.000379133	C00380	Cytosine	Pyrimidine metabolism(ko00240);;Metabolic pathways(ko01100)	--	--	--	--	--	--	--	HMDB0000630	Organic compounds	Organoheterocyclic compounds	Diazines	Pyrimidines and pyrimidine derivatives	Pyrimidones	Endogenous;Food;Biological
neg_841	Fusidic acid	0.00127277	0.00076548	0.000885438	0.000881748	0.000695766	0.000880203	0.000404327	0.00058269	0.000731991	0.0010178	0.00105939	0.000314681	0.000192504	0.000440279	0.000225525	9.31044e-05	8.37623e-05	8.74192e-05	C06694	Fusidic acid	--	--	--	--	--	--	--	--	HMDB0015570	Organic compounds	Lipids and lipid-like molecules	Steroids and steroid derivatives	Steroid esters	Steroid esters	Food
neg_950	1-methylguanosine	5.84409e-05	0.000135995	0.000151396	5.52443e-05	5.35401e-05	9.45666e-05	0.000115493	0.000124847	5.63034e-05	1.45474e-05	5.80488e-05	5.02103e-05	1.84519e-05	1.165e-05	1.52763e-05	9.76693e-06	1.32596e-05	1.14861e-05	--	--	--	--	--	--	--	--	--	--	HMDB0001563	Organic compounds	Nucleosides, nucleotides, and analogues	Purine nucleosides	_	Purine nucleosides	Endogenous
neg_405	1,4-Decanolide	6.79122e-05	3.28029e-05	1.93102e-05	1.95145e-05	4.67155e-06	5.32566e-05	2.02611e-06	1.10476e-05	1.82369e-05	3.92296e-05	7.79337e-05	2.21324e-06	2.02391e-05	9.59913e-06	0.000113685	0.000304614	6.37182e-05	0.000358992	--	--	--	--	--	--	--	--	--	--	--	--	--	--	--	--	--
neg_874	Galactosylsphingosine	0.000595191	0.000384562	0.000308381	0.000448007	0.000363901	0.000408557	0.000187914	0.000202482	0.000379016	0.000418081	0.000461209	0.000265157	1.13695e-05	1.80385e-05	1.19106e-05	7.91654e-06	5.41411e-06	1.32157e-05	C01747	Psychosine; Galactosylsphingosine; O-Galactosylsphingosine	Sphingolipid metabolism(ko00600)	LMSP07000001	Psychosine	1-beta-galactosyl-sphing-4-enine	Galactosylsphingosine	Sphingolipids [SP]	Basic glycosphingolipids [SP07]	_	HMDB0000648	_	_	_	_	_	Endogenous;Food;Biological
neg_912	Withaferin A	0.00264327	0.00185456	0.00215217	0.00235125	0.0023915	0.00199184	0.000591491	0.00140169	0.00231499	0.00236687	0.00251591	0.00101361	1.94085e-05	8.58027e-06	1.59546e-05	6.75666e-06	1.86333e-05	9.25054e-06	C08841	Withaferin A	--	LMST01160017	Withaferin A	2,3,3-trimethyl-2H-benzo[g]benzofuran-4,5-dione	Withaferine A; NSC101088; NSC 273757; WITHAFERIN DERIV JPR, IOWA U. COMPOUND; NSC-101088	Sterol Lipids [ST]	Sterols [ST01]	Withanolides and derivatives [ST0116]	--	--	--	--	--	--	--
neg_311	methyl-1,4-benzoquinone	2.01194e-05	2.88166e-05	2.44577e-05	8.17281e-06	7.18205e-06	2.05604e-05	9.26739e-06	1.42521e-05	3.57349e-05	5.14375e-06	1.05747e-05	8.31457e-06	0.000122685	0.000171754	0.000128334	4.57662e-05	9.34876e-05	7.31871e-05	--	--	--	--	--	--	--	--	--	--	--	--	--	--	--	--	--
neg_762	Hydrocinnamic acid	0.000295263	0.000270344	0.000197229	0.000111982	9.55804e-05	0.000192545	0.000168055	0.000128189	0.000277188	7.18592e-05	0.000128127	0.000108412	3.76684e-05	8.1063e-05	4.17689e-05	2.49506e-05	2.6105e-05	2.17594e-05	--	--	--	--	--	--	--	--	--	--	HMDB0000764	Organic compounds	Phenylpropanoids and polyketides	Phenylpropanoic acids	_	Phenylpropanoic acids	Endogenous;Food;Biological
neg_1110	Fludrocortisone acetate	0.0264482	0.0154643	0.0135487	0.0187895	0.0136604	0.0147701	0.00295634	0.0138344	0.0249714	0.0171418	0.0133254	0.00540685	3.3797e-08	0	0.00032174	0.00105518	7.48539e-09	0.00315381	C08186	Fludrocortisone acetate	--	LMST02030122	Fludrocortisone acetate	9alpha-fluoro-11beta,17alpha,21-trihydroxy-pregn-4-en-3,20-dione 21-acetate	_	Sterol Lipids [ST]	Steroids [ST02]	C21 steroids (gluco/mineralocorticoids, progestogins) and derivatives [ST0203]	HMDB0002802	Organic compounds	Lipids and lipid-like molecules	Steroids and steroid derivatives	Hydroxysteroids	21-hydroxysteroids	Endogenous;Food;Biological
neg_585	GDP-L-fucose	0.000828458	0.00412805	0.000269778	0.000449186	0.000506699	0.000250222	0.000158206	0.000135048	0.000150772	0.00076089	0.00157099	0.00207254	0.00194193	0.001509	0.00233407	0.00309412	0.00221259	0.00324763	C00325	GDP-L-fucose; GDP-beta-L-fucose	Fructose and mannose metabolism(ko00051);;Amino sugar and nucleotide sugar metabolism(ko00520);;Metabolic pathways(ko01100)	--	--	--	--	--	--	--	HMDB0001095	Organic compounds	Nucleosides, nucleotides, and analogues	Purine nucleotides	Purine nucleotide sugars	Purine nucleotide sugars	Endogenous
neg_980	Acadesine (Drug)	0.00017118	0.000166341	0.000136736	9.00451e-05	5.80595e-05	0.000164952	0.000112411	9.25014e-05	0.000172362	8.89272e-05	6.64972e-05	6.07404e-05	0.000129273	2.52449e-05	0.000205607	0.000343094	0.000130811	0.000488043	--	--	--	--	--	--	--	--	--	--	--	--	--	--	--	--	--
neg_580	DG(14:0/16:0/0:0)	0.0166885	0.00906726	0.00793396	0.0108707	0.00975288	0.00957327	0.00584196	0.00744701	0.0132443	0.00822043	0.00941929	0.0038654	9.98216e-05	8.91564e-05	0.000127137	0.000409056	0.000118662	0.000220541	--	--	--	--	--	--	--	--	--	--	HMDB0007011	Organic compounds	Lipids and lipid-like molecules	Glycerolipids	Diradylglycerols	1,2-diacylglycerols	Endogenous;Food;Biological
neg_188	Undecalactone	1.40446e-05	7.74328e-06	1.10477e-05	3.96907e-06	2.12e-06	4.35538e-06	2.81206e-06	5.58277e-06	6.21102e-06	7.60972e-06	1.03149e-05	0	6.00421e-06	2.71049e-05	3.4572e-05	8.58005e-06	1.69009e-05	1.38469e-05	--	--	--	--	--	--	--	--	--	--	--	--	--	--	--	--	--
neg_300	Ubiquinone Q1	2.43035e-05	1.45563e-05	1.62385e-05	1.69262e-05	1.93645e-05	1.63962e-05	1.14816e-06	9.90672e-06	2.05906e-05	1.97682e-05	2.21684e-05	7.21918e-06	2.17287e-05	7.11289e-06	5.93405e-05	0.000198303	2.74627e-05	0.000344474	--	--	--	--	--	--	--	--	--	--	HMDB0002012	Organic compounds	Lipids and lipid-like molecules	Prenol lipids	Quinone and hydroquinone lipids	Ubiquinones	Endogenous;Food
neg_341	PE(18:1(9Z)/0:0)	0.0405283	0.0350142	0.039478	0.0275649	0.0410466	0.0229181	0.0271375	0.0217521	0.0352778	0.026417	0.0239877	0.019734	3.8432e-05	3.7358e-05	0.000126516	0.000163185	7.11588e-05	0.000284081	--	--	--	LMGP02050004	PE(18:1(9Z)/0:0)	1-(9Z-octadecenoyl)-sn-glycero-3-phosphoethanolamine	9-Octadecenoic acid (Z)-, 3-[[(2-aminoethoxy)hydroxyphosphinyl]oxy]-2-hydroxypropyl ester, (R)-; PE(18:1/0:0); LPE(18:1); LPE(18:1)	Glycerophospholipids [GP]	Glycerophosphoethanolamines [GP02]	Monoacylglycerophosphoethanolamines [GP0205]	--	--	--	--	--	--	--
neg_652	maltoheptaose	9.93124e-05	0.000177656	2.90528e-05	2.66331e-05	3.44759e-05	4.04827e-05	5.94519e-06	4.96871e-05	7.81866e-05	0.000102765	4.69482e-05	2.08128e-05	0.000172457	0.000107564	0.00022446	0.000481049	0.00018749	0.000234774	--	--	--	--	--	--	--	--	--	--	HMDB0013000	Organic compounds	Organic oxygen compounds	Organooxygen compounds	Carbohydrates and carbohydrate conjugates	Oligosaccharides	Endogenous
neg_354	ergosteryl 3-beta-D-glucoside	6.20605e-05	1.33312e-05	2.34471e-05	2.84412e-05	3.28551e-05	1.7178e-05	6.5277e-06	8.20603e-06	5.86698e-05	1.92539e-05	3.97249e-05	0	0.000245236	0.000196591	9.0745e-05	0.000664486	1.78902e-05	7.97778e-06	--	--	--	--	--	--	--	--	--	--	--	--	--	--	--	--	--
neg_182	4-(Glutamylamino) butanoate	7.85762e-06	1.83577e-05	4.43119e-05	4.44081e-05	4.63641e-05	3.87183e-05	1.91221e-05	1.76837e-05	3.66771e-05	1.39627e-05	1.51736e-05	4.65627e-05	8.94946e-06	5.1099e-06	0.00711797	0.0198433	0.000288755	0.0214482	--	--	--	--	--	--	--	--	--	--	HMDB0012161	Organic compounds	Organic acids and derivatives	Carboxylic acids and derivatives	Amino acids, peptides, and analogues	Glutamine and derivatives	Endogenous
neg_984	Isoleucyl-Lysine	1.54307e-05	1.40588e-05	1.59997e-05	1.87253e-05	1.09688e-05	2.28112e-05	1.34014e-05	1.0185e-05	1.63655e-05	1.08378e-05	7.83277e-06	1.44409e-05	1.83423e-05	4.26773e-05	2.26006e-05	4.97676e-06	1.80763e-05	1.58936e-05	--	--	--	--	--	--	--	--	--	--	HMDB0028912	Organic compounds	Organic acids and derivatives	Carboxylic acids and derivatives	Amino acids, peptides, and analogues	Dipeptides	Endogenous
neg_736	4,4-Dimethylcholesta-8,14,24-trienol	0.00341056	0.00432622	0.00150427	0.00252271	0.00108217	0.00459152	0.00179596	0.00328808	0.000766989	0.00302784	0.00172267	0.00235278	5.75697e-06	4.04191e-06	1.04566e-05	6.29816e-06	5.21106e-06	8.25727e-06	--	--	--	--	--	--	--	--	--	--	HMDB0001023	Organic compounds	Lipids and lipid-like molecules	Steroids and steroid derivatives	Cholestane steroids	Cholesterols and derivatives	Endogenous;Food;Biological
neg_454	PE(18:1(11Z)/16:1(9Z))	0.000803767	0.000225151	0.000657728	0.00136669	0.000991638	0.000495873	0.000121221	0.00063565	0.00146551	0.000592614	0.000368248	0.000169086	3.06663e-05	8.88937e-06	4.69984e-05	4.01668e-05	3.35616e-05	3.43305e-05	--	--	--	--	--	--	--	--	--	--	HMDB0009023	Organic compounds	Lipids and lipid-like molecules	Glycerophospholipids	Glycerophosphoethanolamines	Phosphatidylethanolamines	Endogenous;Food;Biological
neg_7	伪-Nicotinamide adenine dinucleotide hydrate	0.000104423	0.000141859	8.52588e-05	0.0001087	0.000118061	0.000172066	7.47722e-05	4.93743e-05	0.000134225	9.18871e-05	0.000115911	7.29857e-05	0.000274904	8.03496e-05	0.000286831	0.000228451	0.000177888	0.000151738	--	--	--	--	--	--	--	--	--	--	--	--	--	--	--	--	--
neg_560	2-pentylfuran	0.000299939	0.000139263	8.23162e-05	5.39699e-05	6.22692e-05	5.8741e-05	3.39522e-05	8.12712e-05	6.90055e-05	0.000105511	0.00015959	6.3285e-05	0.000165105	0.000258467	0.000200981	0.000130261	0.000170601	0.000159551	--	--	--	--	--	--	--	--	--	--	HMDB0013824	Organic compounds	Organoheterocyclic compounds	Heteroaromatic compounds	_	Heteroaromatic compounds	Endogenous;Food
neg_1072	(25S)-5beta-spirostan-3beta-ol	6.87975e-05	4.44289e-05	2.87115e-05	3.45707e-05	2.4483e-05	3.23522e-05	1.69629e-05	2.33573e-05	3.45469e-05	3.97693e-05	4.18262e-05	1.52404e-05	6.29525e-05	5.56908e-05	0.000113506	9.96004e-06	8.81521e-05	7.4837e-05	--	--	--	LMST01080007	Sarsasapogenenin	(25S)-5beta-spirostan-3beta-ol	Parigenin; Sarsasapogenin	Sterol Lipids [ST]	Sterols [ST01]	Spirostanols and derivatives [ST0108]	HMDB0030024	Organic compounds	Lipids and lipid-like molecules	Steroids and steroid derivatives	Steroidal glycosides	Steroidal saponins	Endogenous;Food;Biological
neg_41	Stachyose hydrate from Stachys tuberifera	0.00643828	0.00575554	0.00240559	0.00154189	0.00210246	0.00170038	0.000548	0.00166491	0.00347358	0.00508176	0.00310613	0.000798503	0.000634998	0.00135659	0.000955445	0.000625199	0.000733654	0.000689328	--	--	--	--	--	--	--	--	--	--	--	--	--	--	--	--	--
neg_358	Glucosan	0.000593421	0.000289787	0.000468561	0.000425852	0.000438685	0.000219198	0.000100858	0.000314683	0.000467288	0.000497843	0.000216273	0.000193929	2.9754e-05	4.39082e-05	2.89817e-05	7.13386e-06	9.89644e-06	1.10951e-05	--	--	--	--	--	--	--	--	--	--	HMDB0000640	Organic compounds	Organoheterocyclic compounds	Oxepanes	_	Oxepanes	Endogenous;Food;Biological
neg_729	O-methylserine	1.67342e-05	7.01409e-06	1.02168e-05	1.12163e-05	8.2095e-06	1.03246e-05	6.71294e-06	6.08112e-06	6.3123e-06	7.16543e-06	8.93133e-06	1.16144e-05	1.90818e-06	0	7.57357e-06	2.87289e-05	2.10885e-06	3.84053e-05	--	--	--	--	--	--	--	--	--	--	--	--	--	--	--	--	--
neg_430	PE(12:0/16:1(9Z))	2.19795e-05	3.88467e-05	1.26786e-05	3.19379e-06	1.1002e-06	1.86385e-05	1.01629e-06	1.1611e-05	9.86725e-06	1.46109e-05	2.0121e-05	1.36205e-05	2.46509e-08	0	1.66704e-06	4.51818e-06	4.03982e-08	1.83868e-05	--	--	--	LMGP02010362	PE(12:0/16:1(9Z))	1-dodecanoyl-2-(9Z-hexadecenoyl)-glycero-3-phosphoethanolamine	PE(28:1); PE(12:0_16:1)	Glycerophospholipids [GP]	Glycerophosphoethanolamines [GP02]	Diacylglycerophosphoethanolamines [GP0201]	--	--	--	--	--	--	--
neg_133	L-Arginine	2.30927e-06	4.4659e-06	1.88371e-05	3.42145e-05	3.67958e-05	1.49222e-05	2.9018e-06	1.76702e-05	1.12699e-05	3.60125e-06	5.96593e-06	4.01673e-05	0.000308545	0.00061515	0.000490852	0.000334282	0.000336346	0.00029374	C00062	L-Arginine; (S)-2-Amino-5-guanidinovaleric acid; L-Arg	Arginine biosynthesis(ko00220);;Monobactam biosynthesis(ko00261);;Arginine and proline metabolism(ko00330);;Clavulanic acid biosynthesis(ko00331);;D-Arginine and D-ornithine metabolism(ko00472);;Aminoacyl-tRNA biosynthesis(ko00970);;Metabolic pathways(ko01100);;Biosynthesis of secondary metabolites(ko01110);;Biosynthesis of amino acids(ko01230);;ABC transporters(ko02010);;Salmonella infection(ko0…	--	--	--	--	--	--	--	HMDB0000517	Organic compounds	Organic acids and derivatives	Carboxylic acids and derivatives	Amino acids, peptides, and analogues	L-alpha-amino acids	Endogenous;Food;Synthetic;Biological
neg_708	15(S)-HPETE	1.31101e-05	2.09212e-05	2.50486e-05	3.88404e-05	2.02904e-05	2.52037e-05	1.31548e-05	2.59839e-05	1.652e-05	1.89731e-06	1.62719e-05	3.1014e-05	3.91479e-06	7.01591e-06	1.51385e-05	5.29626e-05	1.04661e-05	2.22603e-05	C05966	15(S)-HPETE; (5Z,8Z,11Z,13E)-(15S)-15-Hydroperoxyicosa-5,8,11,13-tetraenoic acid; 15-Hydroperoxyeicosatetraenoate; 15-Hydroperoxyicosatetraenoate; 15-Hydroperoxyeicosatetraenoic acid; 15-Hydroperoxyicosatetraenoic acid; (5Z,8Z,11Z,13E)-(15S)-15-Hydroperoxyicosa-5,8,11,13-tetraenoate	Arachidonic acid metabolism(ko00590);;Metabolic pathways(ko01100)	--	--	--	--	--	--	--	HMDB0004244	Organic compounds	Lipids and lipid-like molecules	Fatty Acyls	Eicosanoids	Hydroperoxyeicosatetraenoic acids	Endogenous;Food;Biological
neg_473	3-Hexaprenyl-4,5-dihydroxybenzoic acid	2.85766e-05	2.06506e-05	1.56259e-05	1.99313e-05	2.04792e-05	2.32513e-05	1.6577e-05	1.77502e-05	5.99342e-06	3.11714e-05	2.02228e-05	1.93294e-06	0.000239199	9.37858e-05	0.000439972	0.000235239	0.000293268	0.000207923	--	--	--	LMPR02010043		3-Hexaprenyl-4,5-dihydroxybenzoic acid	_	Prenol Lipids [PR]	Quinones and hydroquinones [PR02]	Ubiquinones [PR0201]	HMDB0001063	Organic compounds	Lipids and lipid-like molecules	Prenol lipids	Polyprenylphenols	Polyprenylbenzene-1,2-diols	Endogenous;Food;Biological
neg_1067	3'-O-Methylinosine	5.87353e-05	5.49969e-05	5.53937e-05	3.74e-05	3.60565e-05	6.13178e-05	4.30093e-05	5.2274e-05	2.51559e-05	9.33878e-06	4.63211e-05	4.53484e-05	2.27722e-05	4.22512e-06	5.18658e-05	0.000142146	3.22169e-05	0.000150086	--	--	--	--	--	--	--	--	--	--	--	--	--	--	--	--	--
neg_135	S-tubercidinylhomocysteine	0.00186269	0.000780374	0.00153267	0.000843462	0.000641099	0.00105703	0.000390484	0.00127	0.000923625	0.00134421	0.000632002	0.000331098	0.000159279	0.000366094	0.00021774	9.80634e-05	0.000135084	0.000115363	--	--	--	--	--	--	--	--	--	--	--	--	--	--	--	--	--
neg_728	L-Ala-D-Glu-meso-A2pm	0.000140336	3.70723e-05	8.70117e-05	0.000265275	0.000234999	0.000108439	0.000110219	0.000136082	9.03785e-05	0.000111132	2.6844e-05	0.000160126	0.000303467	0.00108855	0.000633366	0.000127522	9.67e-05	0.000209476	--	--	--	--	--	--	--	--	--	--	--	--	--	--	--	--	--
neg_18	Guanine	0.000646718	0.0001574	0.000211353	0.000639239	0.000189805	0.000392471	9.35316e-05	0.000256521	0.000417627	0.00040324	0.000155452	0.000299296	0.00705181	0.0121391	0.00574544	0.000555395	0.00174574	0.00364143	C00242	Guanine; 2-Amino-6-hydroxypurine	Purine metabolism(ko00230);;Metabolic pathways(ko01100)	--	--	--	--	--	--	--	HMDB0000132	Organic compounds	Organoheterocyclic compounds	Imidazopyrimidines	Purines and purine derivatives	Purines and purine derivatives	Endogenous;Food;Biological
neg_878	Bosentan	0.000115518	5.07404e-05	3.76872e-05	7.97251e-05	3.62205e-05	5.65623e-05	3.27115e-05	3.71888e-05	7.05119e-05	3.23364e-05	6.93474e-05	3.12402e-05	4.43048e-06	1.14763e-06	1.33711e-05	2.58406e-05	8.55217e-06	2.26693e-05	--	--	--	--	--	--	--	--	--	--	--	--	--	--	--	--	--
neg_905	25-Hydroxy-6,19-dihydro-6,19-ethanovitamin D3	6.37567e-05	4.64713e-05	4.79364e-05	5.88465e-05	3.8734e-05	4.24399e-05	1.63062e-05	3.73048e-05	4.40422e-05	4.69201e-05	5.71133e-05	1.40995e-05	0.00108217	0.00369967	0.00459152	0.00179596	0.00445264	0.00328808	--	--	--	LMST03020673	25-Hydroxy-6,19-dihydro-6,19-ethanovitamin D3	(5Z,7E)-(3S)-6,19-ethano-9,10-seco-5(10),7-cholestadiene-3,25-diol	_	Sterol Lipids [ST]	Secosteroids [ST03]	Vitamin D3 and derivatives [ST0302]	--	--	--	--	--	--	--
neg_863	N-(14-Methylhexadecanoyl)pyrrolidine	0.00133358	0.000967734	0.000671986	0.000654616	0.000569718	0.000789579	0.000283274	0.000736417	0.000774446	0.000655868	0.000819396	0.000337478	1.821e-05	2.37969e-06	2.9579e-05	7.66574e-05	2.2115e-05	5.1594e-05	--	--	--	--	--	--	--	--	--	--	HMDB0034373	Organic compounds	Organoheterocyclic compounds	Pyrrolidines	N-acylpyrrolidines	N-acylpyrrolidines	Food;Biological
neg_1004	Lupinine	3.73265e-05	2.60303e-05	2.48996e-05	2.85697e-05	2.67716e-05	2.41819e-05	9.91562e-06	1.96064e-05	2.31876e-05	2.76562e-05	3.16032e-05	9.31567e-06	7.94094e-05	6.53998e-05	0.000140485	5.37587e-05	2.47183e-05	7.21092e-05	C10773	Lupinine	Biosynthesis of secondary metabolites(ko01110)	--	--	--	--	--	--	--	--	--	--	--	--	--	--
neg_262	Orotic acid	1.13745e-05	5.39196e-06	1.20516e-05	3.0225e-06	5.75697e-06	1.04566e-05	6.29816e-06	8.25727e-06	3.22894e-06	5.53235e-06	6.86377e-06	4.50072e-06	1.22308e-06	0	6.37977e-06	1.8629e-06	3.07406e-06	5.32558e-06	C00295	Orotate; Orotic acid; Uracil-6-carboxylic acid	Pyrimidine metabolism(ko00240);;Metabolic pathways(ko01100)	--	--	--	--	--	--	--	HMDB0000226	Organic compounds	Organoheterocyclic compounds	Diazines	Pyrimidines and pyrimidine derivatives	Pyrimidinecarboxylic acids	Endogenous;Food;Biological
neg_1006	Estrone 3-glucuronide	7.93065e-06	0	1.4991e-05	1.67266e-05	7.28325e-06	1.70889e-05	3.51572e-06	2.22395e-05	1.03467e-05	2.00917e-06	3.87196e-06	4.21826e-06	7.89385e-05	0.000116919	0.000209107	1.05375e-05	8.13971e-05	5.79754e-05	C11133	Estrone glucuronide; Estrone 3-glucuronide; Estrone beta-D-glucuronide	--	LMST05010011	Estrone 3-glucuronide	3-hydroxy-estra-1,3,5(10)-trien-17-one 3-D-glucuronide	_	Sterol Lipids [ST]	Steroid conjugates [ST05]	Glucuronides [ST0501]	HMDB0004483	Organic compounds	Lipids and lipid-like molecules	Steroids and steroid derivatives	Steroidal glycosides	Steroid glucuronide conjugates	Endogenous;Food;Biological
neg_170	4-Vinylguaiacol	0.000294456	0.000161783	0.000215223	0.000167623	0.000165105	0.000200981	0.000130261	0.000159551	0.000117701	0.000146585	0.000150864	0.000163953	0.00110139	0.0011508	0.00054068	0.000790198	0.000855066	0.000523309	C17883	4-Vinylguaiacol	--	--	--	--	--	--	--	--	HMDB0013744	Organic compounds	Benzenoids	Phenols	Methoxyphenols	Methoxyphenols	Endogenous;Food;Biological
neg_108	borrelidin	0.000137693	0.000133675	9.54381e-05	8.7395e-05	6.17717e-05	7.68974e-05	6.24814e-05	6.01707e-05	9.03632e-05	9.97893e-05	7.07385e-05	4.28658e-05	8.18652e-05	0.000332588	0.000169496	0.00033101	0.000167794	0.00014342	C15687	Borrelidin	--	--	--	--	--	--	--	--	--	--	--	--	--	--	--
neg_268	PS(19:0/16:0)	0.000149151	8.28235e-05	8.8149e-05	5.7841e-05	6.33774e-05	4.30206e-05	1.06676e-05	6.86604e-05	9.46106e-05	8.70916e-05	7.99245e-05	6.53897e-06	6.36457e-06	1.40606e-05	1.35678e-05	1.40008e-05	6.29953e-06	1.19319e-05	--	--	--	LMGP03010953	PS(19:0/16:0)	1-nonadecanoyl-2-hexadecanoyl-glycero-3-phosphoserine	PS(35:0); PS(16:0_19:0)	Glycerophospholipids [GP]	Glycerophosphoserines [GP03]	Diacylglycerophosphoserines [GP0301]	--	--	--	--	--	--	--
neg_904	Lysyl-Tryptophan	0.00149795	0.00112901	0.000363447	0.000198577	0.000254557	0.000602209	0.000160083	0.000465454	0.000519166	0.000575852	0.00104346	0.000136555	0.00092174	0.000711597	0.000963665	0.00095469	0.000878761	0.00070606	--	--	--	--	--	--	--	--	--	--	HMDB0028962	Organic compounds	Organic acids and derivatives	Carboxylic acids and derivatives	Amino acids, peptides, and analogues	Dipeptides	Endogenous
neg_101	4beta-methylzymosterol-4alpha-carboxylic acid	0.0211984	0.0181069	0.017984	0.0192327	0.0159961	0.0153831	0.0111563	0.0105705	0.0170358	0.01182	0.016332	0.01033	4.2194e-06	1.37072e-05	1.42608e-05	4.20785e-06	1.84064e-05	1.08779e-05	--	--	--	--	--	--	--	--	--	--	--	--	--	--	--	--	--
neg_245	3',5'-cyclic CMP	0.000645773	0.00128571	8.2386e-05	0.000156778	0.000101218	3.08552e-05	2.27519e-05	2.94944e-05	1.51714e-05	0.000257043	0.000508855	0.000814023	8.63965e-06	1.6143e-05	1.75986e-05	2.16566e-05	1.14234e-05	1.83098e-05	--	--	--	--	--	--	--	--	--	--	--	--	--	--	--	--	--
neg_434	pteroyl-alpha-glutamylglutamate	2.97059e-05	1.82268e-05	0.00013475	1.20665e-05	1.26521e-05	8.051e-06	3.12029e-05	6.84652e-06	6.60707e-06	3.49171e-05	7.37896e-05	7.34216e-07	9.65975e-06	1.92654e-05	1.40467e-05	2.43223e-05	1.37497e-05	2.12055e-05	--	--	--	--	--	--	--	--	--	--	--	--	--	--	--	--	--
neg_226	L-Fucose	1.25737e-05	9.40698e-06	1.05517e-05	1.4635e-05	1.20847e-05	8.73517e-06	7.89824e-06	6.71965e-06	1.01512e-05	9.87448e-06	7.32384e-06	6.55102e-06	8.58328e-08	5.13582e-07	1.09091e-05	5.5701e-05	2.83734e-06	0.00010094	C01019	6-Deoxy-L-galactose; L-Fucose	Fructose and mannose metabolism(ko00051);;Amino sugar and nucleotide sugar metabolism(ko00520);;Metabolic pathways(ko01100);;Microbial metabolism in diverse environments(ko01120);;Two-component system(ko02020);;Quorum sensing(ko02024)	--	--	--	--	--	--	--	HMDB0000174	Organic compounds	Organic oxygen compounds	Organooxygen compounds	Carbohydrates and carbohydrate conjugates	Hexoses	Endogenous;Food;Biological
neg_200	PI(18:0/18:1(9Z))	0.00034591	0.000208302	0.000131308	0.000134008	0.000267085	0.00032468	0.000173535	8.17969e-05	0.000168516	0.000224968	0.000163932	0.000194393	6.87001e-05	0.00021367	1.9397e-05	1.41881e-05	6.79309e-06	1.01308e-05	--	--	--	LMGP06010957	PI(18:0/18:1(9Z))	1-octadecanoyl-2-(9Z-octadecenoyl)-glycero-3-phospho-(1'-myo-inositol)	PI(36:1); PI(18:0_18:1)	Glycerophospholipids [GP]	Glycerophosphoinositols [GP06]	Diacylglycerophosphoinositols [GP0601]	--	--	--	--	--	--	--
neg_623	PI(16:0/16:0)	0.000883478	0.0102661	0.0319042	0.0185864	0.0150872	0.0126466	0.0265365	0.00583053	0.00636888	0.00936028	0.00732844	0.00826761	7.63461e-07	0	1.69578e-05	4.31922e-05	2.18382e-07	7.7336e-05	--	--	--	LMGP06010007	PI(16:0/16:0)	1,2-dihexadecanoyl-sn-glycero-3-phospho-(1'-myo-inositol)	Dipalmitoyl phosphatidylinositol; PI(32:0); PI(16:0/16:0)	Glycerophospholipids [GP]	Glycerophosphoinositols [GP06]	Diacylglycerophosphoinositols [GP0601]	HMDB0009778	Organic compounds	Lipids and lipid-like molecules	Glycerophospholipids	Glycerophosphoinositols	Phosphatidylinositols	Endogenous;Food;Biological
neg_606	Acetophenone	4.30271e-05	1.81689e-05	2.1123e-05	2.55139e-05	1.36842e-05	2.31217e-05	1.45605e-05	1.66386e-05	2.00222e-05	1.58297e-05	2.47681e-05	1.09906e-05	0.000540104	0.00199375	0.000391025	0.000231205	0.00037789	0.000270152	C07113	Acetophenone; 1-Phenylethanone; Phenyl methyl ketone; Acetylbenzene; Methyl phenyl ketone	Ethylbenzene degradation(ko00642);;Microbial metabolism in diverse environments(ko01120);;Degradation of aromatic compounds(ko01220)	--	--	--	--	--	--	--	HMDB0033910	Organic compounds	Organic oxygen compounds	Organooxygen compounds	Carbonyl compounds	Alkyl-phenylketones	Food;Biological
neg_194	phosphinothricin	8.21126e-05	0.000126818	8.89908e-05	3.84191e-05	3.84389e-05	6.53954e-05	6.5392e-05	6.37291e-05	4.47858e-05	2.17631e-05	6.28841e-05	5.4031e-05	7.80167e-06	5.07719e-06	1.26918e-05	2.84166e-05	2.96736e-06	1.33033e-05	C04650	L-Phosphinothricin; Phosphinothricin; L-Glufosinate; L-2-Amino-4-(hydroxymethylphosphinyl)butanoate	Phosphonate and phosphinate metabolism(ko00440)	--	--	--	--	--	--	--	--	--	--	--	--	--	--
neg_664	PI(16:1(9Z)/0:0)	9.77131e-05	9.72907e-05	0.000118173	9.86451e-05	0.000123213	3.93504e-05	7.73256e-05	8.49889e-05	7.27521e-05	0.000104256	3.39534e-05	3.39553e-05	4.5977e-05	3.49745e-06	6.61542e-05	2.00374e-05	7.71173e-05	8.08986e-05	--	--	--	LMGP06050009	PI(16:1(9Z)/0:0)	1-(9Z-hexadecenoyl)-glycero-3-phospho-(1'-myo-inositol)	LPI(16:1(9Z)/0:0); LPI(16:1)	Glycerophospholipids [GP]	Glycerophosphoinositols [GP06]	Monoacylglycerophosphoinositols [GP0605]	--	--	--	--	--	--	--
neg_98	3-Methyl-4-octanolide	0.00340208	0.00238093	0.00227689	0.00396469	0.00279477	0.00322607	0.00096111	0.00237051	0.00211099	0.00252902	0.00185546	0.00293039	6.01665e-05	2.31935e-05	9.10718e-05	2.56239e-05	3.43855e-05	3.13591e-05	--	--	--	--	--	--	--	--	--	--	--	--	--	--	--	--	--
neg_982	Pyrimidine	1.34323e-10	8.45048e-06	1.34864e-05	2.65575e-05	4.38202e-05	5.12308e-05	7.33638e-06	3.26697e-05	1.35057e-05	5.34222e-06	9.9242e-06	3.26166e-05	9.84842e-06	1.99551e-06	5.11753e-05	0.000174677	1.76787e-05	0.000307182	C00396	Pyrimidine; Pyrimidine base	--	--	--	--	--	--	--	--	HMDB0003361	Organic compounds	Organoheterocyclic compounds	Diazines	Pyrimidines and pyrimidine derivatives	Pyrimidines and pyrimidine derivatives	Endogenous
neg_1153	Trandolapril	0.000295955	0.000276905	0.000148745	0.000170007	9.30103e-05	0.000139375	0.00010871	7.52967e-05	0.000194413	0.000135245	0.000191954	8.61804e-05	0.0410466	0.052132	0.0229181	0.0271375	0.0321459	0.0217521	--	--	--	--	--	--	--	--	--	--	--	--	--	--	--	--	--
neg_773	PG(18:1(11Z)/16:0)	0.000118925	0.000238089	1.45966e-05	5.39204e-06	1.80008e-06	4.85479e-05	4.95347e-05	1.68443e-05	1.13954e-05	1.80827e-05	0.000172902	3.17154e-05	0	0	4.31555e-06	1.33417e-05	0	4.3173e-05	--	--	--	--	--	--	--	--	--	--	HMDB0010615	Organic compounds	Lipids and lipid-like molecules	Glycerophospholipids	Glycerophosphoglycerols	Phosphatidylglycerols	Endogenous;Food;Biological
neg_655	sn-Glycero-3-phosphocholine	3.50807e-05	1.27107e-05	1.18824e-05	8.56642e-06	6.36457e-06	1.35678e-05	1.40008e-05	1.19319e-05	4.54272e-06	4.50539e-06	1.49529e-05	1.19829e-05	0.0037605	0.00733123	0.00669784	0.00449308	0.00438073	0.00490229	C00670	sn-Glycero-3-phosphocholine; Glycerophosphocholine	Glycerophospholipid metabolism(ko00564);;Ether lipid metabolism(ko00565)	--	--	--	--	--	--	--	HMDB0000086	Organic compounds	Lipids and lipid-like molecules	Glycerophospholipids	Glycerophosphocholines	Glycerophosphocholines	Endogenous;Food;Biological
neg_1088	p-Hydroxyphenylbutazone	8.0739e-05	5.32366e-05	5.56876e-05	5.99304e-05	4.5652e-05	5.85963e-05	6.89291e-06	3.32195e-05	7.0039e-05	5.56989e-05	5.75312e-05	2.44688e-05	6.15189e-06	0	5.89104e-06	5.48561e-06	6.17585e-06	5.52768e-06	--	--	--	--	--	--	--	--	--	--	--	--	--	--	--	--	--
neg_740	L-Asparagine	0.000105387	0.000296967	0.000635712	0.000442483	0.000423407	0.000699247	0.00020248	0.000161797	0.000479972	0.000202873	0.000182964	0.00058466	0.000301962	0.000509066	0.000626959	0.000311851	0.00045336	0.000233055	C00152	L-Asparagine; 2-Aminosuccinamic acid	Alanine, aspartate and glutamate metabolism(ko00250);;Cyanoamino acid metabolism(ko00460);;Aminoacyl-tRNA biosynthesis(ko00970);;Metabolic pathways(ko01100);;Biosynthesis of secondary metabolites(ko01110);;Biosynthesis of amino acids(ko01230)	--	--	--	--	--	--	--	HMDB0000168	Organic compounds	Organic acids and derivatives	Carboxylic acids and derivatives	Amino acids, peptides, and analogues	Asparagine and derivatives	Endogenous;Food;Synthetic;Biological
neg_659	2-Amino-3-carboxymuconic acid semialdehyde	1.4736e-05	0	1.04826e-05	1.10734e-05	1.36301e-05	6.78409e-06	1.36614e-06	1.33072e-06	9.68645e-06	1.52184e-05	1.19239e-05	0	0	5.43373e-06	0	5.37207e-07	0	0	--	--	--	--	--	--	--	--	--	--	HMDB0001330	Organic compounds	Organic acids and derivatives	Carboxylic acids and derivatives	Amino acids, peptides, and analogues	Alpha amino acids	Endogenous
neg_346	5'-methylthiotubercidin	0.000370944	0.000355828	0.000163756	8.92647e-05	0.000106298	9.9401e-05	3.5948e-05	0.000101831	0.000200715	0.000268436	0.00017367	4.49141e-05	7.00956e-05	1.81733e-05	0.000102715	0.000329979	0.000107345	0.000334919	--	--	--	--	--	--	--	--	--	--	--	--	--	--	--	--	--
neg_896	Maslinic Acid	0.00011288	8.22247e-05	9.37376e-05	9.04754e-05	5.83579e-05	7.52136e-05	4.70076e-05	5.21848e-05	7.47801e-05	6.50056e-05	8.53389e-05	3.2341e-05	0.000369203	0.000513002	0.000437481	0.000280098	0.000496519	0.000396878	--	--	--	LMPR0106180014	Maslinic acid	2alpha,3beta-dihydroxyurs-12-en-29-oic acid	_	Prenol Lipids [PR]	Isoprenoids [PR01]	C30 isoprenoids (triterpenes) [PR0106]	HMDB0002392	Organic compounds	Lipids and lipid-like molecules	Prenol lipids	Triterpenoids	Triterpenoids	Endogenous;Food;Biological
neg_1168	Periciazine	1.22496e-05	1.23853e-05	6.53565e-06	1.74834e-06	8.02744e-07	2.42312e-05	1.1692e-05	1.15593e-05	2.04165e-06	0	0	1.49018e-05	1.39304e-05	7.82794e-05	8.11178e-06	8.59546e-06	2.8481e-06	3.99032e-06	--	--	--	--	--	--	--	--	--	--	--	--	--	--	--	--	--
neg_93	trans-2-Nonenal	2.25137e-05	1.40417e-05	8.40385e-06	1.19777e-05	3.18256e-06	1.4334e-05	1.68097e-06	4.66109e-06	5.25581e-06	1.23823e-05	2.50027e-05	2.59093e-06	7.78084e-05	1.57054e-05	0.000172885	0.000568325	0.000127734	0.000676143	--	--	--	--	--	--	--	--	--	--	HMDB0031269	Organic compounds	Organic oxygen compounds	Organooxygen compounds	Carbonyl compounds	Medium-chain aldehydes	Endogenous;Food;Biological
neg_55	D-Maltose	0.0404084	0.01411	0.0249953	0.0212569	0.022878	0.0103445	0.00426349	0.0142166	0.0260232	0.0289948	0.0102875	0.00897181	0.000511053	0.000198234	0.000888744	0.000292982	0.000228213	0.000295577	--	--	--	--	--	--	--	--	--	--	HMDB0000163	Organic compounds	Organic oxygen compounds	Organooxygen compounds	Carbohydrates and carbohydrate conjugates	O-glycosyl compounds	Endogenous;Food;Biological
neg_845	Hexadecanedioic acid	0.000167307	5.19094e-05	7.25936e-05	8.11436e-05	4.56548e-05	5.80626e-05	2.72442e-05	3.96164e-05	5.47574e-05	0.000114803	5.94399e-05	3.41128e-05	0.00162054	0.00354498	0.00254417	0.00161898	0.0013612	0.0012253	--	--	--	LMFA01170022	Thapsic acid	Hexadecanedioic acid	Thaspic acid	Fatty Acyls [FA]	Fatty Acids and Conjugates [FA01]	Dicarboxylic acids [FA0117]	HMDB0000712	Organic compounds	Lipids and lipid-like molecules	Fatty Acyls	Fatty acid esters	Acyl carnitines	Endogenous;Food;Biological
neg_719	Dehydroergosterol	2.38983e-05	1.17788e-05	1.0463e-05	9.67455e-06	3.64701e-06	1.2093e-05	1.99937e-06	8.4263e-06	9.91737e-06	1.25935e-05	1.45126e-05	2.07426e-06	8.1952e-06	3.13107e-07	0.000135972	0.000400297	3.66057e-05	0.000877219	--	--	--	LMST01031023	Dehydroergosterol	Ergosta-5,7,9(11),22-tetraen-3beta-ol	_	Sterol Lipids [ST]	Sterols [ST01]	Ergosterols and C24-methyl derivatives [ST0103]	--	--	--	--	--	--	--
neg_74	Alpha-Linolenic acid	0.000275014	0.00016641	0.000153284	0.000229383	0.00019406	0.000283513	1.69244e-05	9.34645e-05	0.000127085	0.000419871	9.81596e-05	0.00014449	6.75614e-06	7.32929e-06	2.48134e-05	5.12108e-05	1.44587e-05	6.36447e-05	--	--	--	LMFA01030152	alpha-Linolenic acid	9Z,12Z,15Z-octadecatrienoic acid	cis-9, cis-12, cis-15-octadecatrienoic acid; C18:3n-3,6,9	Fatty Acyls [FA]	Fatty Acids and Conjugates [FA01]	Unsaturated fatty acids [FA0103]	HMDB0001388	Organic compounds	Lipids and lipid-like molecules	Fatty Acyls	Lineolic acids and derivatives	Lineolic acids and derivatives	Food;Exogenous;Synthetic;Biological
neg_355	PI(14:0/0:0)	5.02836e-06	5.23558e-06	7.02995e-06	2.72315e-06	5.51436e-06	6.09283e-07	3.57407e-06	2.43592e-06	4.83757e-06	1.03572e-06	3.94572e-06	2.1933e-06	0.000506699	0.00490648	0.000250222	0.000158206	0.00018428	0.000135048	--	--	--	LMGP06050008	PI(14:0/0:0)	1-tetradecanoyl-glycero-3-phospho-(1'-myo-inositol)	LPI(14:0/0:0); LPI(14:0)	Glycerophospholipids [GP]	Glycerophosphoinositols [GP06]	Monoacylglycerophosphoinositols [GP0605]	--	--	--	--	--	--	--
neg_809	Ethyl 9-decenoate	0.000128163	4.6822e-05	5.23193e-05	9.57145e-05	7.07129e-05	4.48672e-05	1.29672e-05	5.21328e-05	0.000144046	3.50842e-05	4.37795e-05	1.42821e-05	0.00136145	0.000260119	0.00110649	0.000116946	0.00025895	0.000415483	--	--	--	--	--	--	--	--	--	--	--	--	--	--	--	--	--
neg_892	Glycocholic acid	1.51606e-05	2.29758e-05	5.12296e-06	3.63266e-06	2.14118e-06	3.83148e-06	6.48743e-06	2.88856e-06	4.07929e-06	3.72957e-06	8.55403e-06	1.05897e-05	0.0013097	0.00111871	0.00129913	0.000761169	0.00108127	0.00083028	C01921	Glycocholate; Glycocholic acid; 3alpha,7alpha,12alpha-Trihydroxy-5beta-cholan-24-oylglycine	Secondary bile acid biosynthesis(ko00121);;Metabolic pathways(ko01100)	LMST05030001	Glycocholic Acid	N-(3alpha,7alpha,12alpha-trihydroxy-5beta-cholan-24-oyl)-glycine	Cholylglycine	Sterol Lipids [ST]	Steroid conjugates [ST05]	Glycine conjugates [ST0503]	HMDB0000138	Organic compounds	Lipids and lipid-like molecules	Steroids and steroid derivatives	Bile acids, alcohols and derivatives	Glycinated bile acids and derivatives	Endogenous;Food;Biological
neg_486	(6R)-5,10-Methenyltetrahydrofolic acid	4.88556e-05	8.68022e-06	5.29988e-05	8.0423e-05	5.49168e-05	5.66643e-05	4.43662e-06	3.95138e-05	6.94189e-05	8.15822e-05	7.36288e-06	5.36706e-06	1.27844e-05	3.52076e-05	1.90745e-05	4.62842e-06	1.26166e-05	1.36423e-05	--	--	--	--	--	--	--	--	--	--	--	--	--	--	--	--	--
neg_1065	Isodigeranyl	5.74685e-05	0.000245434	0.0006836	0.000129463	0.000154607	0.00032662	0.000146979	1.47604e-05	5.04577e-05	0.000141461	1.60673e-05	0.000724921	2.49656e-05	1.09447e-05	0.000216458	0.00186121	4.10308e-05	0.00278408	--	--	--	--	--	--	--	--	--	--	HMDB0035153	Organic compounds	Lipids and lipid-like molecules	Prenol lipids	Monoterpenoids	Acyclic monoterpenoids	Endogenous;Food;Biological
neg_386	5'-amino-5'-deoxyuridine	7.74999e-05	4.80045e-05	3.48783e-05	5.14462e-05	3.87616e-05	3.78471e-05	0	3.45306e-05	8.76719e-05	5.67836e-05	3.60383e-06	1.49908e-05	1.99571e-05	4.13647e-06	3.24578e-05	4.87283e-05	3.17821e-05	5.06812e-05	--	--	--	--	--	--	--	--	--	--	--	--	--	--	--	--	--
neg_499	PC(16:0/18:4(6Z,9Z,12Z,15Z))	0.0002304	0.000165877	0.000159612	9.90054e-05	8.30528e-05	0.000271751	4.47e-05	8.89556e-05	0.000139676	0.00018453	0.000172618	6.00257e-05	2.30445e-05	3.27368e-06	5.11322e-05	0.000104021	3.19458e-05	0.000120522	--	--	--	LMGP01010603	PC(16:0/18:4(6Z,9Z,12Z,15Z))	1-hexadecanoyl-2-(6Z,9Z,12Z,15Z-octadecatetraenoyl)-sn-glycero-3-phosphocholine	PC(16:0/18:4); PC(34:4); PC(16:0_18:4)	Glycerophospholipids [GP]	Glycerophosphocholines [GP01]	Diacylglycerophosphocholines [GP0101]	HMDB0007976	_	_	_	_	_	Endogenous;Food;Biological
neg_328	DL-1,3-diaminopropan-2-ol	1.58121e-05	1.54778e-05	1.96509e-05	1.30034e-05	1.39655e-05	1.36873e-05	6.33368e-06	7.40971e-06	1.30878e-05	1.12004e-05	1.13963e-05	1.29904e-05	1.7902e-05	3.61115e-05	2.03703e-05	1.13588e-05	1.86733e-05	1.12992e-05	--	--	--	--	--	--	--	--	--	--	--	--	--	--	--	--	--
neg_840	18alpha.-Glycyrrhetinic acid	0.000699214	0.000563461	0.000398541	0.000438078	0.000308545	0.000490852	0.000334282	0.00029374	0.000303218	0.000339489	0.000480998	0.000222354	4.41186e-06	4.13747e-07	1.32992e-05	3.28338e-05	2.49807e-06	4.73693e-05	--	--	--	--	--	--	--	--	--	--	--	--	--	--	--	--	--
neg_993	Manumycin A	0.000542321	0.000329103	0.000305798	0.000422497	0.000306984	0.000301483	0.000202603	0.000218193	0.00038523	0.00027434	0.000265658	0.000155396	5.51436e-06	7.23585e-06	6.09283e-07	3.57407e-06	3.63687e-06	2.43592e-06	C12111	Manumycin A; Manumycin	--	LMFA08020185	manumycin	(2E,4E,6R)-N-[(1S,5S,6R)-5-hydroxy-5-[(1E,3E,5E)-7-[(2-hydroxy-5-oxo-cyclopenten-1-yl)amino]-7-oxo-hepta-1,3,5-trienyl]-2-oxo-7-oxabicyclo[4.1.0]hept-3-en-3-yl]-2,4,6-trimethyl-deca-2,4-dienamide	Manumycin A; Ucfi-C; AC1O5PHE	Fatty Acyls [FA]	Fatty amides [FA08]	N-acyl amines [FA0802]	--	--	--	--	--	--	--
neg_601	O-Succinyl-L-homoserine	6.2359e-06	1.73209e-05	3.97658e-05	3.91165e-05	3.91613e-05	4.57848e-05	1.21966e-05	2.1283e-05	3.24278e-05	1.30947e-05	1.06365e-05	3.76984e-05	9.43481e-06	3.05662e-06	3.73151e-05	1.73326e-05	1.81938e-05	4.28976e-05	C01118	O-Succinyl-L-homoserine; O4-Succinyl-L-homoserine; O-Succinylhomoserine	Cysteine and methionine metabolism(ko00270);;Sulfur metabolism(ko00920);;Metabolic pathways(ko01100);;Biosynthesis of secondary metabolites(ko01110);;Biosynthesis of amino acids(ko01230)	--	--	--	--	--	--	--	--	--	--	--	--	--	--
neg_1042	1-Palmitoyl Lysophosphatidic Acid	0.000203633	0.000123068	0.00017812	8.76428e-05	8.17537e-05	9.83716e-05	5.06501e-05	4.00078e-05	8.06231e-05	0.000137565	0.000161975	5.32161e-05	0.00220818	0.00208482	0.001626	0.00141104	0.00128082	0.000911569	--	--	--	--	--	--	--	--	--	--	--	--	--	--	--	--	--
neg_216	2'-Deoxyguanosine	0.000210735	0.000101801	9.47305e-05	8.13953e-05	7.08989e-05	0.000141791	6.59471e-05	6.63804e-05	8.61399e-05	7.07261e-05	6.3832e-05	0.000122567	3.55051e-05	3.88032e-05	2.48795e-05	4.54338e-06	2.7367e-05	1.68407e-05	C00330	Deoxyguanosine; 2'-Deoxyguanosine	Purine metabolism(ko00230);;Metabolic pathways(ko01100)	--	--	--	--	--	--	--	HMDB0000085	Organic compounds	Nucleosides, nucleotides, and analogues	Purine nucleosides	Purine 2'-deoxyribonucleosides	Purine 2'-deoxyribonucleosides	Endogenous;Food;Biological
neg_1026	5-methoxytryptophan	9.36607e-06	1.10238e-05	1.03807e-05	2.01324e-05	1.14953e-05	1.33755e-05	9.56853e-06	9.40643e-06	6.35536e-06	2.3398e-06	7.32076e-06	1.63722e-05	1.75031e-05	1.34549e-05	9.46954e-05	0.000389259	2.02814e-05	0.000621891	--	--	--	--	--	--	--	--	--	--	HMDB0002339	Organic compounds	Organoheterocyclic compounds	Indoles and derivatives	Tryptamines and derivatives	Serotonins	Endogenous
neg_574	GMP-lysine	5.02797e-07	2.9605e-07	2.10733e-05	2.12528e-05	1.79486e-05	2.50831e-05	1.20732e-06	2.09926e-05	1.91817e-05	4.32573e-06	4.22152e-06	8.00505e-06	1.45211e-06	4.62173e-07	3.33918e-05	0.000114582	6.79681e-06	0.000157203	--	--	--	--	--	--	--	--	--	--	--	--	--	--	--	--	--
neg_475	IPC 18:0;3/24:0;1	0.00160447	0.001734	0.000437755	0.000250134	0.000158872	0.000608175	8.85919e-05	0.000131246	0.000253075	0.000400755	0.00186972	0.000473934	0.000177826	0.000107216	0.000157146	0.000112059	8.8092e-05	8.85511e-05	--	--	--	--	--	--	--	--	--	--	--	--	--	--	--	--	--
neg_140	Oleic acid	0.00108551	0.000574925	0.000384035	0.000535645	0.000199565	0.000609016	0.000209091	0.000359258	0.000445308	0.000481732	0.000521424	0.000253233	0.000368136	0.000372704	0.000446994	0.00027852	0.000333516	0.000263033	C00712	(9Z)-Octadecenoic acid; (Z)-Octadec-9-enoic acid; Oleate; Oleic acid	Fatty acid biosynthesis(ko00061);;Cutin, suberine and wax biosynthesis(ko00073);;Biosynthesis of unsaturated fatty acids(ko01040)	LMFA01030002	Oleic acid	9Z-octadecenoic acid	9-octadecylenic acid; cis-9-octadecenoic acid; cis-Oleic acid; cis-Oleate; Oleate; Elaic acid; Elaidoic acid; C18:1n-9; Rapinic acid	Fatty Acyls [FA]	Fatty Acids and Conjugates [FA01]	Unsaturated fatty acids [FA0103]	HMDB0000207	Organic compounds	Lipids and lipid-like molecules	Fatty Acyls	Fatty acids and conjugates	Long-chain fatty acids	Endogenous;Food;Synthetic;Biological
neg_1105	5'-Deoxy-5'-(methylthio)adenosine	6.89042e-06	0.000164089	3.21967e-05	5.17218e-06	0	1.02589e-05	8.73554e-05	1.08832e-05	5.51372e-06	0	4.26592e-05	0	0.000755912	0.000524645	0.000733662	0.00114432	0.000691801	0.000363287	C00170	5'-Methylthioadenosine; Methylthioadenosine; S-Methyl-5'-thioadenosine; 5-Methylthioadenosine; 5'-Deoxy-5'-(methylthio)adenosine; Thiomethyladenosine; MTA	Cysteine and methionine metabolism(ko00270);;Metabolic pathways(ko01100)	--	--	--	--	--	--	--	HMDB0001173	Organic compounds	Nucleosides, nucleotides, and analogues	5'-deoxyribonucleosides	5'-deoxy-5'-thionucleosides	5'-deoxy-5'-thionucleosides	Endogenous;Food;Biological
neg_84	(R)-pantolactone	2.0873e-05	6.83095e-05	0.000291089	0.000535893	0.000973068	0.000911802	0.000154767	0.000226591	0.000165223	0.000187752	0.000169309	0.000970355	2.22392e-05	1.36819e-05	0.000199492	0.000350494	3.16745e-05	0.000322257	--	--	--	--	--	--	--	--	--	--	--	--	--	--	--	--	--
neg_242	lauric acid	4.26292e-05	2.01487e-05	1.42864e-05	1.73091e-05	9.64548e-06	1.58918e-05	2.02204e-05	5.4647e-06	5.56877e-06	1.1257e-05	1.94327e-05	1.80743e-05	0	0	1.13467e-05	4.97119e-05	7.09325e-07	8.95325e-05	C02679	Dodecanoic acid; Dodecanoate; Dodecylcarboxylate; Lauric acid	Fatty acid biosynthesis(ko00061);;Prodigiosin biosynthesis(ko00333);;Metabolic pathways(ko01100)	LMFA01010012	Lauric acid	dodecanoic acid	n-Dodecanoic acid; Dodecanoate; Dodecylic acid; C12:0; Laurostearic acid	Fatty Acyls [FA]	Fatty Acids and Conjugates [FA01]	Straight chain fatty acids [FA0101]	HMDB0000638	Organic compounds	Lipids and lipid-like molecules	Fatty Acyls	Fatty acids and conjugates	Medium-chain fatty acids	Endogenous;Food;Synthetic;Biological
neg_577	1,5-Dodecanolide	8.95739e-05	2.84704e-05	4.64321e-05	4.83895e-05	2.98052e-05	5.58083e-05	1.67385e-05	2.76426e-05	3.90337e-05	4.41645e-05	5.59896e-05	1.56088e-05	2.45382e-06	2.77957e-05	6.80837e-07	7.11647e-07	1.30921e-06	1.84455e-06	--	--	--	--	--	--	--	--	--	--	--	--	--	--	--	--	--
neg_952	Isoleucyl-Isoleucine	0.000101874	6.68982e-05	6.77857e-05	5.44969e-05	4.50339e-05	5.90823e-05	2.2994e-05	3.67036e-05	5.12237e-05	6.03587e-05	7.47795e-05	1.75936e-05	1.29926e-05	7.70129e-06	4.42158e-05	1.92347e-06	2.28969e-05	2.59243e-05	--	--	--	--	--	--	--	--	--	--	HMDB0028910	Organic compounds	Organic acids and derivatives	Carboxylic acids and derivatives	Amino acids, peptides, and analogues	Dipeptides	Endogenous
neg_969	Epothilone B	4.55792e-05	6.29981e-05	3.05895e-05	2.52088e-05	6.07145e-06	0.000219853	1.85132e-06	1.4063e-05	2.01397e-05	1.00717e-05	0.000214181	0	1.54567e-05	3.40142e-05	1.25186e-05	1.59516e-05	6.03871e-06	8.74711e-06	C12154	Epothilone B; Patupilone	--	LMPK04000041	Epothilone B	_	_	Polyketides [PK]	Macrolides and lactone polyketides [PK04]	_	--	--	--	--	--	--	--
neg_283	Guanosine 2',3'-cyclic phosphate	0.000934994	0.00181317	0.000269425	0.000470255	0.000540104	0.000391025	0.000231205	0.000270152	0.000317484	0.00065511	0.000625639	0.000846401	0	4.80001e-07	8.39721e-06	5.22398e-05	7.51249e-06	1.17765e-05	--	--	--	--	--	--	--	--	--	--	--	--	--	--	--	--	--
neg_236	Cytidine	0.00191216	0.000714766	0.000790366	0.00111189	0.000634998	0.000955445	0.000625199	0.000689328	0.0011172	0.000764071	0.000458277	0.000410517	0.00881062	0.0071149	0.00855871	0.00957175	0.00780098	0.00614469	C00475	Cytidine	Pyrimidine metabolism(ko00240);;Metabolic pathways(ko01100)	--	--	--	--	--	--	--	HMDB0000089	Organic compounds	Nucleosides, nucleotides, and analogues	Pyrimidine nucleosides	_	Pyrimidine nucleosides	Endogenous;Food;Biological
neg_755	Kaempferol 3-O-glucuronide	3.52095e-05	5.52358e-06	2.61892e-05	7.34502e-05	6.8072e-05	3.13527e-05	2.21426e-06	2.53787e-05	7.04236e-05	3.52058e-05	1.41067e-05	1.19069e-05	0	0	1.39948e-05	4.35225e-05	0	8.78862e-05	--	--	--	--	--	--	--	--	--	--	HMDB0029500	Organic compounds	Phenylpropanoids and polyketides	Flavonoids	Flavonoid glycosides	Flavonoid-3-O-glucuronides	Endogenous;Food;Biological
neg_254	Palmitic acid	1.26084e-05	1.1259e-05	1.4231e-05	1.15112e-05	1.04339e-05	1.13891e-05	3.96282e-06	6.51544e-06	7.71177e-06	1.01416e-05	1.18161e-05	7.2333e-06	5.44461e-06	1.37609e-05	1.13382e-05	2.69578e-06	8.47667e-06	5.62352e-06	C00249	Hexadecanoic acid; Hexadecanoate; Hexadecylic acid; Palmitic acid; Palmitate; Cetylic acid	Fatty acid biosynthesis(ko00061);;Fatty acid elongation(ko00062);;Fatty acid degradation(ko00071);;Cutin, suberine and wax biosynthesis(ko00073);;Biosynthesis of unsaturated fatty acids(ko01040);;Metabolic pathways(ko01100);;Fatty acid metabolism(ko01212)	LMFA01010001	Palmitic acid	hexadecanoic acid	Cetylic acid; Palmitate; n-Hexadecanoic acid; C16:0; Aethalic acid	Fatty Acyls [FA]	Fatty Acids and Conjugates [FA01]	Straight chain fatty acids [FA0101]	HMDB0000220	Organic compounds	Lipids and lipid-like molecules	Fatty Acyls	Fatty acids and conjugates	Long-chain fatty acids	Endogenous;Food;Synthetic;Biological
neg_366	palmitoleic acid	0.00191811	0.000408486	0.000729894	0.00115192	0.000450251	0.000728534	0.000298172	0.00103396	0.00101053	0.000305194	0.000711356	0.000208299	5.20588e-05	1.96098e-05	0.0256124	0.0604148	0.000702383	0.054157	C08362	(9Z)-Hexadecenoic acid; Palmitoleic acid; cis-9-Hexadecenoic acid; (9Z)-Hexadec-9-enoate	Fatty acid biosynthesis(ko00061)	LMFA01030056	cis-9-palmitoleic acid	9Z-hexadecenoic acid	cis-9-hexadecenoic acid; 9Z-palmitoleic acid; C16:1n-7; Physetoleic acid; Zoomaric acid; Palmitoleic acid; cis-Palmitoleic acid; Oleopalmitic acid; Zoomeric acid	Fatty Acyls [FA]	Fatty Acids and Conjugates [FA01]	Unsaturated fatty acids [FA0103]	HMDB0012328	Organic compounds	Lipids and lipid-like molecules	Fatty Acyls	Fatty acids and conjugates	Long-chain fatty acids	Food;Endogenous;Biological
neg_569	N-Hexanal	6.93607e-06	2.1179e-05	9.49768e-05	3.88386e-05	6.01665e-05	9.10718e-05	2.56239e-05	3.13591e-05	4.30431e-05	2.05946e-05	3.73116e-05	4.86273e-05	6.65286e-06	8.02085e-07	3.71338e-05	0.000152416	1.24959e-05	0.000218174	--	--	--	--	--	--	--	--	--	--	HMDB0005994	Organic compounds	Organic oxygen compounds	Organooxygen compounds	Carbonyl compounds	Medium-chain aldehydes	Endogenous;Food;Biological
neg_260	5-(2-Hydroxyethyl)-4-methylthiazole	4.11849e-06	1.12042e-05	1.84008e-05	8.91631e-06	1.22139e-05	1.33542e-05	2.71956e-06	1.45051e-06	1.00056e-05	6.59386e-06	5.8271e-06	1.834e-05	3.60565e-05	5.31501e-05	6.13178e-05	4.30093e-05	3.75482e-05	5.2274e-05	C04294	5-(2-Hydroxyethyl)-4-methylthiazole; 4-Methyl-5-(2'-hydroxyethyl)-thiazole; 4-Methyl-5-(2-hydroxyethyl)-thiazole	Thiamine metabolism(ko00730);;Metabolic pathways(ko01100)	--	--	--	--	--	--	--	HMDB0032985	Organic compounds	Organoheterocyclic compounds	Azoles	Thiazoles	4,5-disubstituted thiazoles	Food;Biological
neg_771	Beta-1,4-D-Mannosylchitobiosyldiphosphodolichol	0.000229418	0.000144801	0.000119027	0.000122735	7.41448e-05	0.000104025	3.8817e-05	6.20022e-05	0.000147487	0.000106163	0.000135757	3.24747e-05	0.00167615	0.00566417	0.00303949	0.00102408	0.00136186	0.00133698	--	--	--	--	--	--	--	--	--	--	HMDB0011673	Organic compounds	Lipids and lipid-like molecules	Prenol lipids	Polyprenols	Polyprenyl phospho carbohydrates	Endogenous;Food;Biological
neg_374	Biotin	1.19037e-05	1.19654e-05	2.02232e-05	9.56842e-06	5.3932e-06	2.18076e-05	2.85085e-06	2.05942e-05	4.80642e-06	2.14859e-06	1.33979e-05	9.3931e-06	8.87152e-06	1.40483e-05	2.7756e-05	2.91589e-05	5.20455e-06	3.14035e-06	C00120	Biotin; D-Biotin; Vitamin H; Coenzyme R	Biotin metabolism(ko00780);;Metabolic pathways(ko01100);;ABC transporters(ko02010)	--	--	--	--	--	--	--	HMDB0000030	Organic compounds	Organoheterocyclic compounds	Biotin and derivatives	_	Biotin and derivatives	Food;Synthetic;Biological
neg_592	PS(18:1(11Z)/16:0)	1.20911e-05	1.68336e-05	8.23059e-06	0	2.45382e-06	6.80837e-07	7.11647e-07	1.84455e-06	1.89239e-06	9.71526e-06	7.81099e-06	4.2723e-06	0	0	0.000627089	0.0025523	1.94292e-06	0.00339367	--	--	--	--	--	--	--	--	--	--	HMDB0112270	Organic compounds	Lipids and lipid-like molecules	Glycerophospholipids	Glycerophosphoserines	Phosphatidylserines	Food;Endogenous;Biological
neg_66	beta-D-Galactose	0.000398328	0.000286501	0.000334189	0.000294007	0.000282786	0.000217334	0.000107722	0.000247288	0.000223066	0.000218026	0.000163086	0.000219484	0.00101175	0.00153182	0.000479066	0.000892591	0.00165245	0.000445993	C00962	beta-D-Galactose	--	--	--	--	--	--	--	--	HMDB0003449	Organic compounds	Organic oxygen compounds	Organooxygen compounds	Carbohydrates and carbohydrate conjugates	Hexoses	Endogenous;Food;Biological
neg_897	Diltiazem	0.000250577	8.81348e-05	0.000120332	0.000152419	9.68701e-05	0.000135704	1.88014e-05	0.000103094	0.000169951	0.000155834	6.85821e-05	3.07357e-05	0	1.8446e-07	1.08868e-05	4.43649e-05	1.5544e-07	7.07135e-05	C06958	Diltiazem	--	--	--	--	--	--	--	--	HMDB0002873	Organic compounds	Organoheterocyclic compounds	Benzothiazepines	_	Benzothiazepines	Endogenous
neg_797	globomycin	2.08379e-05	1.62131e-05	1.00314e-05	1.74374e-05	5.26631e-06	1.27701e-05	3.27617e-06	1.46842e-05	9.14229e-06	1.07287e-05	1.47245e-05	7.99631e-07	0	5.92337e-07	6.76711e-07	5.60002e-05	0	1.20693e-05	C01700	Globomycin	--	--	--	--	--	--	--	--	--	--	--	--	--	--	--
neg_9	Inosine	0.00707866	0.0135532	0.0125289	0.0092437	0.00881062	0.00855871	0.00957175	0.00614469	0.00613922	0.0031143	0.00741234	0.00621972	2.69428e-05	9.35052e-06	3.92362e-05	0.00023908	5.44017e-05	0.000255173	C00294	Inosine	Purine metabolism(ko00230);;Metabolic pathways(ko01100)	--	--	--	--	--	--	--	HMDB0000195	Organic compounds	Nucleosides, nucleotides, and analogues	Purine nucleosides	_	Purine nucleosides	Endogenous;Food;Biological
[truncated: 278 more rows]
